# Supplementary material for: The Dynamic Change of Immune Responses Between Acute and Recurrence Stages of Rodent Malaria Infection
Source: Front Microbiol. 2022 Feb 17;13:844975. doi: 10.3389/fmicb.2022.844975 (PMC8891988; doi:10.3389/fmicb.2022.844975)
Supplement: Supplementary Table 1 — The differentially expressed genes of Th1 cells between day 16 and day 8 post-infection. [file Data_Sheet_1.CSV]

	p_val	avg_log2FC	pct.1	pct.2	p_val_adj
Tnfrsf4	6.98152851523566e-50	-2.7420890378859	0.154	0.935	1.2429215215674e-45
Cytip	1.00270667501426e-47	-1.79390441008007	0.729	0.987	1.78511869352789e-43
Ctla4	8.2955151019163e-47	-2.44097884807026	0.238	0.929	1.47685055359416e-42
Baz1a	4.02809870495922e-46	-2.21010715035862	0.556	0.981	7.17122412443891e-42
S100a8	3.3691110417031e-45	1.79907645792725	0.902	0.123	5.99802838754403e-41
S100a9	3.02848613489465e-43	1.77781290832899	0.888	0.206	5.39161386595294e-39
Igkc	7.41887928928335e-41	-1.63190367553566	0.874	1	1.32078307987111e-36
Abracl	1.14589107446466e-37	-1.15926118381303	0.874	0.994	2.04002987986943e-33
Cd226	1.96373502202417e-34	1.73046419340629	0.752	0.116	3.49603745970962e-30
Ifng	3.37663792246763e-34	-2.65523756438502	0.355	0.897	6.01142849336911e-30
Lag3	7.83155666040215e-34	-1.84309947435677	0.444	0.942	1.3942520322514e-29
Dnaja1	2.47670955907476e-32	-1.27479253787848	0.738	0.968	4.40928602802079e-28
S100a4	8.57657899320991e-32	-2.29318493475022	0.626	0.948	1.52688835816116e-27
Sub1	6.39342517101491e-31	-1.33745052008692	0.958	1	1.13822148319578e-26
Ldha	8.50197673871313e-31	-1.03646147124166	0.902	0.974	1.5136069187931e-26
Rap1b	1.09013570701652e-30	-1.05241996568977	0.869	0.968	1.94076859920151e-26
S100a6	1.58900943977365e-30	-1.73851999367071	0.888	0.981	2.82891350562903e-26
Pdcd4	1.77844908745816e-30	1.46768440635771	0.902	0.523	3.16617291040176e-26
Lgals1	4.09794083884732e-30	-1.69439557884331	0.804	0.974	7.29556407539988e-26
Csf1	7.68259814174368e-30	-1.91636832028853	0.07	0.613	1.36773294717463e-25
Sdcbp2	2.84786582707037e-29	-1.29267894586703	0.187	0.761	5.07005553193337e-25
Icos	3.27398956239223e-29	-1.4593606797636	0.827	0.974	5.82868361792688e-25
Cd4	6.39601588046587e-29	-1.16431516385187	0.505	0.955	1.13868270719934e-24
Cd2	9.32351639163923e-29	-1.14291215872422	0.808	0.994	1.65986562320353e-24
Fxyd5	2.59716596730371e-28	-0.894355390562026	0.977	0.987	4.62373457159079e-24
Fkbp1a	2.87114336895305e-28	-1.06056953757676	0.724	0.948	5.11149653974711e-24
Dusp5	3.02871955206683e-28	-1.17535952619536	0.229	0.755	5.39202941854458e-24
Samsn1	3.70505856620701e-28	-1.47649282677201	0.523	0.916	6.59611576541833e-24
Gzmb	4.00135931630519e-28	-2.17031081212966	0.439	0.903	7.12361999081814e-24
Lgals3	4.79428712696783e-28	-2.02176019609304	0.28	0.8	8.53526937214082e-24
S100a11	4.79750113248016e-28	-1.02570003865015	0.953	1	8.54099126615442e-24
Havcr2	5.17982650753332e-28	-1.00312237381917	0.009	0.484	9.22164513136157e-24
Art2b	5.54757943672172e-28	1.63910538710064	0.85	0.445	9.87635567119568e-24
Srgn	5.84824900866093e-28	-1.0467523507829	0.991	1	1.04116377101191e-23
Ptms	4.54874262858094e-27	-1.27705073247275	0.682	0.948	8.09812650166264e-23
Hif1a	1.35592690256375e-26	-1.2798185639505	0.598	0.923	2.41395666463425e-22
Agpat4	1.8589157008225e-26	-1.01517894286397	0.164	0.716	3.3094276221743e-22
Rilpl2	3.02406542031795e-26	-1.24194612887502	0.491	0.916	5.38374366779205e-22
Cox17	3.14063151258439e-26	-0.942681840248552	0.808	0.968	5.59126628185399e-22
Il21	6.36223657048309e-26	-1.31529757169937	0.112	0.665	1.1326689766431e-21
Tcrg-C2	2.19215747972826e-25	1.89906463028612	0.523	0.006	3.90269796116022e-21
Prdx1	3.81558594916264e-25	-1.03907675363225	0.846	0.987	6.79288766529425e-21
Zbtb16	3.99557198940103e-25	1.17134091838106	0.542	0.026	7.11331681273065e-21
Nab1	5.31514807796971e-25	-1.0704310818934	0.294	0.787	9.46255812320947e-21
Plek	8.40791729213831e-25	-1.11385712608288	0.257	0.787	1.49686151551938e-20
Ifngr1	1.14912966069871e-24	-1.31624296304361	0.43	0.871	2.04579553494191e-20
Actg1	1.63085072954179e-24	-0.865333428204704	0.986	1	2.90340355380326e-20
Cd53	1.77685593409653e-24	-0.875645764195859	0.907	0.987	3.16333661947205e-20
Il18r1	2.99604062231013e-24	-1.19361610682079	0.084	0.568	5.33385111989872e-20
Ifi204	4.26167425150897e-24	-0.963026788290725	0.028	0.465	7.58705866996141e-20
Il10	4.26474675658918e-24	-2.10607019581499	0.07	0.548	7.59252865075572e-20
Junb	5.33422755141524e-24	-1.17366999437715	0.64	0.935	9.49652530978456e-20
Tmsb4x	5.79224459387808e-24	-0.605844695205144	1	1	1.03119330504812e-19
Cxcr3	7.08550043845255e-24	1.2125861266361	0.888	0.594	1.26143164305771e-19
Snx9	8.3899406381637e-24	-0.857849176035798	0.047	0.51	1.49366113181228e-19
Sla	1.38683360165567e-23	-1.19062642082811	0.636	0.897	2.4689798610276e-19
Mxd1	1.9238025021298e-23	-1.28596870511358	0.168	0.652	3.42494559454169e-19
Malt1	6.24551618160069e-23	-1.28694498772803	0.411	0.865	1.11188924581037e-18
Rps27	1.50667591553466e-22	0.729022938706327	1	0.994	2.68233513242635e-18
Peli1	1.55671550108567e-22	-1.04642881417014	0.57	0.903	2.77142060658281e-18
Cd160	1.60712933083388e-22	1.66532704261129	0.537	0.058	2.86117234768355e-18
Itgb1	1.92688978320979e-22	1.62642088357092	0.944	0.806	3.43044188104839e-18
Miat	2.04562831152357e-22	-0.75813736699511	0.009	0.4	3.64183208300541e-18
Id2	3.1124866267704e-22	1.32187543654686	0.953	0.774	5.54115994163934e-18
Ddr1	3.5463422028619e-22	-0.750570295576666	0.028	0.445	6.31355302375504e-18
Cdkn1a	5.24472041143262e-22	-0.93312875974955	0.037	0.452	9.3371757484735e-18
Ly6a	6.11149455049346e-22	-0.862715228823615	0.991	0.994	1.08802937482435e-17
Trib2	2.12682345019124e-21	-0.968683769276402	0.327	0.806	3.78638378837547e-17
Il12rb2	4.52578275026232e-21	-1.10576208057502	0.28	0.723	8.05725103029201e-17
S100a13	5.95090805301837e-21	-0.887772921603582	0.85	0.948	1.05944016067886e-16
Pim1	1.0004728181311e-20	-1.09016611139999	0.785	0.981	1.7811417581188e-16
Dgkh	1.3296501990825e-20	-0.580971987177593	0.028	0.426	2.36717624942657e-16
Pdcd1	3.92711208648092e-20	-1.0470764561118	0.252	0.729	6.99143764756197e-16
Crem	4.36577270059964e-20	-0.758659379028937	0.056	0.465	7.77238513887754e-16
Arl4d	4.38100094071859e-20	1.03611377131138	0.509	0.071	7.7994959747613e-16
Ehd1	5.32805131510415e-20	-0.786357770246697	0.224	0.703	9.48552975627992e-16
Rap1a	1.1343375656829e-19	-0.782751981098602	0.78	0.968	2.01946116818526e-15
2700097O09Rik	1.17486800115965e-19	-0.699146323001999	0.075	0.49	2.09161750246453e-15
Dynll1	1.57345778006695e-19	-0.800661104699295	0.813	0.987	2.80122688585319e-15
Trgv2	1.66610677595812e-19	1.1187684865972	0.421	0.006	2.96616989323824e-15
Ctsw	1.80076123175537e-19	1.10293640429038	0.804	0.497	3.20589522089408e-15
Ccr5	3.49368099501809e-19	-1.08055941592964	0.612	0.929	6.21980027543071e-15
Tcrg-C4	6.63328729070413e-19	1.16314457576327	0.411	0.006	1.18092413636406e-14
P2rx7	6.75891996723357e-19	1.15551865212062	0.696	0.258	1.20329052176659e-14
Arpc3	6.86402453094572e-19	-0.649570332785689	0.907	0.987	1.22200228724427e-14
Ltb	7.01080039039589e-19	1.16925642806698	0.981	0.858	1.24813279350218e-14
Lilrb4a	8.26326680450005e-19	-0.703266315285293	0.047	0.432	1.47110938920514e-14
Pkp3	9.03379460426085e-19	-1.10852679149391	0.565	0.839	1.60828645339656e-14
Casp3	1.36645203288287e-18	-0.924053672227092	0.266	0.697	2.43269455414138e-14
Eea1	1.7227994219278e-18	-1.11485447381801	0.36	0.774	3.06709981085806e-14
Ccl4	1.81371090226317e-18	-2.93058995646349	0.042	0.413	3.22894951929912e-14
Bcl2a1d	1.92125648164648e-18	-0.964196695758562	0.505	0.858	3.42041291427524e-14
Frmd4b	2.14002435598668e-18	-0.666991059793021	0.075	0.484	3.80988536096309e-14
Fam169b	2.77054559856382e-18	-0.653084126856196	0.093	0.516	4.93240232912317e-14
Tpm4	3.34203985954345e-18	-0.836025646304698	0.734	0.948	5.94983356194521e-14
Dnajc15	3.94043730088122e-18	-0.913602846901117	0.748	0.923	7.01516052675884e-14
Tnfrsf1b	5.67031949112357e-18	-0.897387189201389	0.35	0.774	1.00948697900473e-13
Zswim6	5.7931935291531e-18	-0.863790783885367	0.248	0.677	1.03136224399513e-13
St6gal1	6.20670537836652e-18	-0.827563742549604	0.042	0.394	1.10497975851059e-13
AY036118	7.33753642067771e-18	-0.958066347374112	0.944	0.974	1.30630160897325e-13
Gm13546	9.14393557349635e-18	-0.618878960485914	0	0.303	1.62789485014955e-13
Uba52	1.29564158625685e-17	0.772720074272587	0.935	0.935	2.30663071601306e-13
Gpr55	1.30249960917758e-17	-0.545917159323047	0.051	0.432	2.31884005421885e-13
Rpl27a	1.62764741445929e-17	0.518456022689921	0.995	0.994	2.89770069196188e-13
Hspa8	1.69129820395152e-17	-0.608264502929907	0.981	1	3.0110181924949e-13
Txndc17	2.6557041553749e-17	-0.756150777089075	0.692	0.929	4.72795010781393e-13
Pou2f2	4.05633651333883e-17	-0.843955498256691	0.313	0.748	7.22149589469712e-13
Ahr	4.1664003661706e-17	-0.875826680523813	0.037	0.381	7.41744257189352e-13
Cd5	4.17337485643545e-17	-0.87915322072642	0.523	0.884	7.42985925691203e-13
Eef1a1	5.37116929028272e-17	0.46714350924008	0.995	1	9.56229268749033e-13
Calm1	6.8164734484057e-17	-0.653050504441573	0.953	1	1.21353676801967e-12
Ly6c2	8.42071955233412e-17	1.78980165539269	0.776	0.561	1.49914070190204e-12
Tespa1	9.89835545974006e-17	1.03559778342956	0.575	0.174	1.76220422249752e-12
Egr1	1.04134299293505e-16	-1.02490538242145	0.107	0.51	1.85390293032227e-12
Slc4a1	1.09427654731268e-16	0.859739624962817	0.416	0.039	1.94814053718076e-12
Batf	1.17569680883586e-16	-1.13441788763138	0.523	0.832	2.09309302877048e-12
Gm15987	1.46856616420456e-16	-0.523920150289002	0.005	0.297	2.61448834213337e-12
Rbl2	1.61115554771214e-16	0.875719406532939	0.65	0.258	2.86834022159192e-12
Ngp	1.78811238004023e-16	0.726597142395824	0.364	0.006	3.18337647018562e-12
Nr4a1	1.8071597658837e-16	-1.31566452656345	0.07	0.432	3.21728653120275e-12
Litaf	1.93418382619842e-16	-0.64398223745465	0.136	0.535	3.44342746578105e-12
Lilr4b	2.17997789717447e-16	-0.805003201054811	0.056	0.413	3.88101465033971e-12
Mbnl1	2.57096298828322e-16	0.743813076964885	0.986	0.968	4.57708540804061e-12
Gpr171	2.89461248187454e-16	-0.833586597795562	0.304	0.723	5.15327860148125e-12
Gng5	2.94024969594786e-16	-0.674229425558527	0.864	0.981	5.23452653369597e-12
Arl5a	3.1103981603527e-16	-0.723099292238713	0.364	0.787	5.53744184487592e-12
Cd7	3.31193769213746e-16	1.86715364181271	0.453	0.071	5.89624267331233e-12
Stk17b	3.35901024205399e-16	-0.690159859780918	0.874	0.974	5.98004593392872e-12
Tcf7	3.37582253326753e-16	0.970923538388688	0.57	0.168	6.00997685597619e-12
Gm28935	5.20820689757438e-16	-0.562673298425899	0.042	0.381	9.27217073975167e-12
Sema7a	5.89034756118028e-16	-0.526781834714247	0.019	0.323	1.04865857631693e-11
Metrnl	5.96983052649145e-16	-0.565025695555946	0.126	0.529	1.06280892863127e-11
Chchd10	6.44097439134351e-16	-0.899584172702042	0.206	0.587	1.14668667089089e-11
Runx2	8.30555253016802e-16	-0.509713698677797	0.103	0.503	1.47863751694581e-11
Aprt	9.60609407459141e-16	-0.927693683980071	0.659	0.845	1.71017292809951e-11
Ptpn1	1.14922289168672e-15	-0.736877415755179	0.678	0.935	2.04596151406987e-11
Bhlhe40	1.16923822602481e-15	-1.01459876327052	0.341	0.69	2.08159481379198e-11
Bcl3	1.19129545654456e-15	-0.694538558342089	0.294	0.735	2.12086330128627e-11
Cd247	1.32118290140795e-15	-0.720312821571408	0.626	0.897	2.35210191937657e-11
Psme2	1.34384827429581e-15	-0.631612035055905	0.911	0.981	2.39245308272883e-11
Gm42418	1.62030223254619e-15	0.549345781337895	1	1	2.88462406460198e-11
Klrb1f	2.6531263225056e-15	0.87138849488243	0.519	0.148	4.72336079195671e-11
D8Ertd738e	4.14274246702504e-15	-0.619525572572896	0.822	0.929	7.37532441404468e-11
Mif	4.16417418500796e-15	-0.887974286947532	0.706	0.91	7.41347930156967e-11
Osbpl9	4.23434699117105e-15	-0.631068656817087	0.341	0.742	7.53840794838182e-11
Rom1	5.28195335974359e-15	-0.625499513299385	0.051	0.374	9.40346156635152e-11
Apobec2	5.83164465798451e-15	-0.759990799177904	0.079	0.419	1.03820769846098e-10
Adgre5	6.25651673719316e-15	0.796466324727391	0.846	0.748	1.1138476747225e-10
Bcl2a1b	6.48397333892412e-15	-0.820576512503183	0.794	0.923	1.15434177352866e-10
Rpl12	6.94532904905227e-15	0.593898424883564	0.991	0.994	1.23647693060278e-10
H2afj	7.48034562746883e-15	-0.607988174377318	0.846	0.955	1.33172593205828e-10
Ccdc28b	7.56123396799789e-15	-0.646320680589269	0.121	0.484	1.34612648332266e-10
1810037I17Rik	7.5936077357826e-15	-0.681000545791247	0.766	0.916	1.35188998520138e-10
Ngly1	7.61055260916186e-15	-0.658818066239818	0.318	0.716	1.35490668100909e-10
Gm2a	1.0774584070628e-14	-0.643443760219282	0.355	0.761	1.91819920209391e-10
Lars2	1.08878362046228e-14	0.82001444275697	0.995	0.903	1.938361479509e-10
Rpl17	1.13907758159447e-14	0.47765439261561	1	0.987	2.02789981851263e-10
Hsp90aa1	1.2060041959449e-14	-0.918807952775718	0.766	0.929	2.1470492700407e-10
Dnase1l3	1.21078930548678e-14	-0.916048228528579	0.112	0.465	2.15556820055811e-10
Rgs16	1.26784753508068e-14	-0.6003333130486	0.047	0.361	2.25714896670413e-10
Ostf1	1.66061732153291e-14	-0.691398731071818	0.678	0.89	2.95639701752505e-10
Arpc5	1.73352642040315e-14	-0.586754633927883	0.902	0.974	3.08619708624373e-10
Ciao2b	1.90187377605956e-14	-0.656231977482417	0.355	0.755	3.38590588351883e-10
Sptssa	2.04719500189604e-14	1.00676407339526	0.71	0.484	3.64462126187552e-10
Myl12a	2.18577302202559e-14	-0.602461798761164	0.888	0.961	3.89133171111216e-10
Rps29	2.4916575889278e-14	0.449289804045403	1	0.994	4.43589800556816e-10
Car5b	2.8992126937593e-14	-0.42847870639566	0.061	0.381	5.16146835869968e-10
Cdc42	3.34233285465889e-14	-0.50661310021486	0.958	0.994	5.95035518114922e-10
Gcnt1	3.37615481785196e-14	-0.362609948676273	0.014	0.284	6.01056842222184e-10
Hmgb2	3.95803860186541e-14	0.7712455101153	0.977	0.923	7.04649612290099e-10
mt-Nd2	4.01417337555383e-14	0.778393934653848	0.939	0.961	7.14643286049848e-10
Pfn1	4.12303747621474e-14	-0.445332043896641	1	1	7.3402436189051e-10
Picalm	4.16646819370915e-14	-0.697993424944272	0.556	0.865	7.4175633252604e-10
Tnfrsf18	5.42536582672547e-14	-0.872820790285189	0.748	0.916	9.65877878131935e-10
Stat1	5.46389459493142e-14	0.932240426107263	0.925	0.8	9.72737154735641e-10
Angptl2	5.59642300186378e-14	-0.563698986031792	0.014	0.277	9.96331187021809e-10
Fam20a	5.80425766266268e-14	-0.491126062597965	0.033	0.323	1.03333199168384e-09
St3gal6	6.44872442580453e-14	0.83142791745075	0.561	0.206	1.14806640952598e-09
Fgl2	7.43115143224879e-14	1.31480736377009	0.575	0.252	1.32296788948325e-09
Capg	7.46349245000241e-14	-0.604584695418603	0.121	0.49	1.32872556087393e-09
Arhgdib	7.83747051574942e-14	-0.458033074227802	0.981	0.987	1.39530487591887e-09
Rps28	8.51371457436712e-14	0.487196333517885	0.995	1	1.51569660567458e-09
Lbh	8.61166386539015e-14	-0.728758935418775	0.879	0.994	1.53313451795541e-09
Rpl37a	8.87239337705651e-14	0.411525899497162	0.995	1	1.57955219291737e-09
Ms4a6b	9.17187594556455e-14	-0.58790685606636	0.963	0.987	1.63286907458886e-09
Arf5	1.12051033431768e-13	-0.524784411608886	0.893	0.961	1.99484454818576e-09
Tom1	1.15022207222761e-13	-0.446012390994189	0.056	0.368	2.04774035518682e-09
Hivep3	1.22642857248041e-13	-0.687745907954795	0.136	0.497	2.18341078758688e-09
Timp2	1.22974535847181e-13	-0.699894030342705	0.449	0.813	2.18931566168736e-09
Rps21	1.26567332553971e-13	0.402827754234927	1	1	2.25327822145835e-09
Tnfrsf25	1.26972936950443e-13	0.684103341320083	0.364	0.039	2.26049919652874e-09
Ppp1ca	2.24441937465047e-13	-0.517498388206135	0.907	0.987	3.99573981269024e-09
Arid5b	2.27624731253287e-13	-0.757857367256597	0.294	0.671	4.05240309050227e-09
Bmp7	2.8061379596625e-13	0.592879886141876	0.355	0.039	4.99576740958715e-09
Add3	2.87893035063177e-13	-0.674346779588587	0.383	0.774	5.12535970322973e-09
Cemip2	2.91380405816375e-13	-0.582638735709813	0.206	0.594	5.18744536474892e-09
mt-Nd1	3.51783107390078e-13	0.653139059978637	0.949	0.987	6.26279466086557e-09
N4bp1	3.72356712123601e-13	-0.492759732743443	0.15	0.523	6.62906654593646e-09
Skap1	4.0432249730051e-13	0.787902973652872	0.883	0.839	7.19815341944099e-09
Cd3d	4.21278305425928e-13	-0.487228159179848	0.995	0.987	7.5000176714978e-09
Rplp2	4.36937528257448e-13	0.418711419271793	1	1	7.77879881556734e-09
Smco4	4.76146756052789e-13	-0.730597746769867	0.523	0.865	8.47684069800781e-09
Tigit	5.93811955189666e-13	-0.346909489006092	0.037	0.316	1.05716342382416e-08
Atxn1	6.15900489927428e-13	-0.625339596338002	0.439	0.8	1.0964876422178e-08
Maf	6.38599207498296e-13	-0.624234841391838	0.935	0.987	1.13689816910922e-08
Lgals7	7.20468174742143e-13	-1.74173995503369	0.019	0.265	1.28264949149344e-08
Hsp90ab1	8.15283360453448e-13	-0.613012579796722	0.986	1	1.45144896661527e-08
Matn2	9.05499539484792e-13	-0.454773734369759	0.033	0.303	1.61206083014477e-08
Morrbid	1.02656019219978e-12	-0.595851166751522	0.168	0.51	1.82758511017326e-08
Sdf4	1.20258237827936e-12	-0.86387771656814	0.832	0.923	2.14095740805075e-08
Lmo4	1.24665333189053e-12	0.76270665601443	0.43	0.097	2.21941692676472e-08
Psma3	1.49518305727697e-12	-0.598326153361911	0.832	0.935	2.66187439687019e-08
Gnptab	1.7712256226206e-12	-0.457489489689053	0.154	0.516	3.15331297595145e-08
Itga1	1.91896010625183e-12	0.873480042054875	0.425	0.103	3.41632467716013e-08
Runx3	2.0207170802451e-12	-0.689019554198938	0.416	0.761	3.59748261796034e-08
Rps24	2.34576819700849e-12	0.425071044505783	1	1	4.17617112113421e-08
Rpl35	2.35382781378237e-12	0.487382930093109	0.977	0.994	4.19051965687675e-08
Il18rap	3.20945331990097e-12	-0.674056341431238	0.168	0.523	5.7137897454197e-08
Ighm	3.27059982027612e-12	-0.847518450796076	0.664	0.974	5.82264886003758e-08
Mir142hg	3.37065152833774e-12	0.786737576131353	0.692	0.413	6.00077091589968e-08
Rpl35a	3.62945803528878e-12	0.42554481944738	0.995	1	6.46152414022461e-08
Rps7	3.69360382011083e-12	0.426109745686504	0.995	1	6.57572288094331e-08
Tcrg-C1	3.78928862860821e-12	0.784046083083668	0.266	0	6.7460705455112e-08
Orai1	3.91076148405845e-12	-0.679683593500976	0.463	0.8	6.96232867006926e-08
Aldoa	3.94377597993773e-12	-0.61130393272824	0.855	0.948	7.02110437708315e-08
Rnf19a	3.99395252733e-12	-0.472105781371659	0.145	0.497	7.1104336844056e-08
Atp5md	4.00483111822387e-12	-0.505400324748092	0.832	0.948	7.12980083977395e-08
Cd28	4.09273295389216e-12	-0.660308090263507	0.78	0.923	7.28629247781421e-08
Sept7	4.20976641195968e-12	-0.600504303462759	0.813	0.923	7.49464714321182e-08
Chordc1	4.33812375261653e-12	-0.623059989386352	0.463	0.794	7.7231617167832e-08
Pkm	4.94188557161167e-12	-0.623470249699666	0.827	0.948	8.79803888314026e-08
Rpl11	5.51752712487607e-12	0.381976359911079	0.991	0.987	9.82285354041687e-08
Ier3	5.99833937016578e-12	-0.547022105301171	0.019	0.252	1.06788435807061e-07
Marcks	7.30009668854638e-12	-0.607279539448002	0.042	0.303	1.29963621346191e-07
H2-Q4	7.88873923000427e-12	0.734492348245242	0.785	0.574	1.40443224511766e-07
Rgs1	1.03730011360931e-11	-1.11935804769261	0.523	0.813	1.84670539225865e-07
Furin	1.04990982321532e-11	-1.10780742215696	0.248	0.581	1.86915445827024e-07
Nfatc1	1.05863787594205e-11	-0.661551754703985	0.715	0.923	1.88469301053963e-07
A430093F15Rik	1.17507740392589e-11	-0.695864278996112	0.271	0.645	2.09199030220926e-07
Rps3	1.45651560875495e-11	0.371492996755499	0.986	0.981	2.59303473826643e-07
Slc16a3	1.6650471962117e-11	-0.287123467244734	0.023	0.258	2.96428352341569e-07
Anxa2	1.68302593211301e-11	-0.895350227999119	0.603	0.832	2.99629106694079e-07
2310010J17Rik	1.75138585967466e-11	-0.481600009784163	0.098	0.4	3.1179922459788e-07
Asap1	1.98431047580357e-11	0.758363340791733	0.528	0.239	3.5326679400731e-07
St8sia4	1.98629070248266e-11	0.91351235464241	0.561	0.265	3.53619333762987e-07
Dnajb1	2.21153587231329e-11	-0.539668778278769	0.238	0.594	3.93719731347934e-07
Rps16	2.38990879872358e-11	0.38722798240105	1	0.994	4.25475463436759e-07
Camp	2.46805980293165e-11	0.672631381752855	0.276	0.013	4.39388686715922e-07
Rab11a	2.69937925399765e-11	-0.635674426630588	0.449	0.787	4.80570488589202e-07
Ighg3	2.88858350280038e-11	-0.383406720485226	0.009	0.219	5.14254521003552e-07
Dynlrb1	3.1889773345747e-11	-0.53842980224034	0.673	0.897	5.67733634874333e-07
Alcam	3.64211654154694e-11	-0.426007449976851	0.084	0.374	6.48406007891601e-07
H2-Ab1	3.67597221133006e-11	-0.682326750376304	0.145	0.471	6.5443333278309e-07
Rfk	3.82678643429387e-11	-0.44125524680478	0.187	0.542	6.81282788897337e-07
Eloc	4.61029529790124e-11	-0.55592944206196	0.617	0.858	8.20770871885358e-07
Gpr146	4.63614832992473e-11	-0.401366993977647	0.075	0.355	8.253734871765e-07
Evl	5.15786763349688e-11	0.765143923921651	0.687	0.445	9.18255174791449e-07
Edf1	5.1815320068152e-11	-0.476087163274191	0.832	0.929	9.2246814317331e-07
Mrps6	5.3534776799531e-11	-0.523089945740603	0.192	0.523	9.5307963136205e-07
Tnfaip8	6.24028620582764e-11	-0.644171337662939	0.64	0.832	1.11095815322349e-06
Ier2	6.47246391632175e-11	-0.603045997350262	0.509	0.794	1.15229275102276e-06
Crip1	7.89153006324879e-11	-0.803796913670197	0.939	0.994	1.40492909716018e-06
Rps27a	8.11124167113084e-11	0.368918519292539	1	1	1.44404435471142e-06
Rcbtb2	8.18987349322322e-11	0.919181962156667	0.537	0.258	1.45804317799853e-06
Ddx54	8.80959976364454e-11	-0.586142202005272	0.369	0.71	1.56837304592164e-06
Ptpn12	1.02170633878031e-10	-0.384456934817258	0.145	0.477	1.81894379493059e-06
Rpl10	1.05059880977238e-10	0.517610711151866	0.986	0.974	1.87038106103776e-06
Anxa6	1.05127046163952e-10	-0.543278588167263	0.808	0.974	1.87157680285684e-06
Ptpn18	1.07895266985469e-10	0.449952988061769	0.939	0.961	1.9208594381423e-06
Plekho1	1.17393449992626e-10	-0.417455506338835	0.201	0.548	2.08995559021873e-06
H2-Q7	1.26120796766258e-10	0.451467461189046	1	0.987	2.24532854482969e-06
Arap2	1.40350990769105e-10	-0.630240106909353	0.621	0.89	2.49866868866237e-06
Rpl36	1.48355602328e-10	0.404142092097129	0.995	1	2.64117478824539e-06
Arpc2	1.64401531613301e-10	-0.411807935076662	0.953	0.981	2.92684046731159e-06
Arpc1b	1.6762158176295e-10	-0.43721714128456	0.949	0.987	2.9841670201258e-06
Zfp318	1.71017366075284e-10	-0.458375485445646	0.065	0.323	3.04462216823828e-06
Cyb5a	1.8858029686133e-10	-0.585390245406723	0.64	0.839	3.35729502502226e-06
Twsg1	2.07146888817087e-10	-0.565453316169381	0.173	0.484	3.68783606161059e-06
Actb	2.21345604200368e-10	-0.387196417013237	1	1	3.94061579157914e-06
Gadd45b	2.43567212606463e-10	-0.749597203103675	0.304	0.606	4.33622708603286e-06
Atp6v0e	2.43632969652493e-10	-0.454983440352188	0.827	0.929	4.33739775872333e-06
Ech1	2.53791069046821e-10	-0.579995521565609	0.57	0.826	4.51824240224055e-06
Ccl3	2.54908960275681e-10	-2.70426503765358	0.028	0.245	4.53814421978794e-06
Naa10	2.55982090205551e-10	-0.574883836898739	0.435	0.742	4.55724915192943e-06
Rpl36a	2.7591001302844e-10	0.490536602249222	0.963	0.974	4.91202596194531e-06
Ndufb1-ps	2.90777160014851e-10	-0.468203190686296	0.888	0.974	5.17670577974439e-06
Gapdh	2.94665915798733e-10	-0.453282200636593	0.958	0.948	5.24593729896484e-06
Ifitm10	3.16647674563285e-10	0.492087631216701	0.299	0.045	5.63727855025016e-06
Rps6	3.50616415496978e-10	0.358673201502003	0.991	0.981	6.2420240450927e-06
Map2k3	3.64735991039641e-10	-0.535970677772222	0.266	0.619	6.49339484847874e-06
Iglc1	3.66639084406683e-10	-0.44419192242718	0.089	0.361	6.52727561969218e-06
Rpl22	3.67735322756157e-10	0.414978344266066	0.995	0.981	6.54679195102786e-06
Pmm1	4.08100838438578e-10	-0.378410842281504	0.098	0.368	7.26541922672201e-06
Vim	4.10273936737365e-10	-0.774224730782262	0.449	0.761	7.30410689573531e-06
Snx5	4.12012971918225e-10	-0.451874866563175	0.528	0.852	7.33506693906016e-06
Ppp1cc	4.22714429052016e-10	-0.545616027303797	0.729	0.897	7.52558498041304e-06
Klrk1	4.51372529608772e-10	0.876433906131749	0.271	0.026	8.03578514462497e-06
Ecm1	5.26789860202152e-10	-0.399858734827098	0.014	0.206	9.37843988117891e-06
Ly6g	6.01667538989288e-10	-0.790115053150366	0.005	0.181	1.07114871966263e-05
Rps9	6.07289102790451e-10	0.384721466256062	1	0.987	1.08115678969784e-05
Psmd8	6.08741017299503e-10	-0.45724446963416	0.682	0.935	1.08374163309831e-05
Dctpp1	6.49480596770598e-10	-0.540580727564378	0.364	0.677	1.1562703064307e-05
Ly6e	6.71276282091447e-10	0.488958468828611	0.995	0.974	1.1950731650074e-05
Prelid1	6.96823475810435e-10	-0.477861527337837	0.762	0.923	1.24055483398532e-05
Hlx	7.11558371909667e-10	-0.26260166598583	0.009	0.194	1.26678736951078e-05
Hsph1	7.12197749491705e-10	-0.613039101232301	0.252	0.568	1.26792565342008e-05
Rpl9	7.89600537567204e-10	0.336074081648825	0.986	0.987	1.40572583703089e-05
Rab5if	8.78950868210914e-10	-0.491734711131983	0.57	0.871	1.56479623067589e-05
Prdm1	8.87258063548914e-10	-0.628940688734611	0.299	0.619	1.57958553053613e-05
Rbm3	9.4714468788698e-10	0.564864694406348	0.935	0.942	1.68620168784519e-05
Zap70	1.04037110871146e-09	-0.519581673041408	0.836	0.935	1.85217268483901e-05
Dennd2d	1.0802342142736e-09	-0.430815447950695	0.206	0.535	1.92314097167129e-05
Cycs	1.14875251981117e-09	-0.586775412538272	0.64	0.852	2.04512411101983e-05
Prkar1a	1.19724774074569e-09	-0.426254605311723	0.832	0.955	2.13146015284955e-05
Ddx28	1.20987346769072e-09	-0.488602225508414	0.271	0.587	2.15393773452978e-05
Rpl32	1.21843027678969e-09	0.38175458820484	0.977	0.987	2.16917142176868e-05
Ggt1	1.30217190789434e-09	-0.339310379581635	0.014	0.2	2.3182566476243e-05
Ms4a4b	1.30400414106697e-09	-0.45189864434635	0.991	1	2.32151857234153e-05
Rel	1.31576897784961e-09	-0.696710963616957	0.262	0.561	2.34246351126566e-05
Stom	1.34525042536173e-09	-0.34775696049954	0.028	0.232	2.39494933227148e-05
Lamp1	1.38414974920897e-09	0.539886289306871	0.444	0.174	2.46420179851673e-05
Pabpc1	1.45626468267263e-09	0.428615243245103	0.986	0.968	2.59258801456207e-05
Marcksl1	1.48429419363341e-09	-0.327824678108912	0.042	0.265	2.64248895292555e-05
Fhl2	1.57175830301263e-09	-0.322412077402888	0.056	0.29	2.79820130685339e-05
Anxa5	1.61971853908346e-09	-0.46414915584033	0.322	0.639	2.88358491513029e-05
Rab37	1.64538018035926e-09	0.526451766361743	0.481	0.206	2.9292703350936e-05
Cd84	1.75647628234339e-09	0.656096611974324	0.818	0.684	3.12705472545594e-05
Rgs3	1.81753049401658e-09	0.587073162232927	0.551	0.284	3.23574953849772e-05
Smpdl3b	1.93316493878202e-09	-0.325892607284576	0.07	0.323	3.44161354051363e-05
F2rl2	1.96031782465597e-09	-0.626481000695424	0.238	0.529	3.48995382323503e-05
Elob	1.98260790968134e-09	-0.373054864997108	0.925	0.968	3.52963686160568e-05
Ms4a6d	2.05245096202974e-09	-0.371038272458992	0.084	0.335	3.65397844770156e-05
mt-Nd3	2.0733692636036e-09	0.644407433098829	0.939	0.987	3.6912192999935e-05
Il7r	2.46846320778027e-09	0.961155159380575	0.304	0.052	4.39460504881121e-05
Cx3cr1	2.51492083777153e-09	-0.59064892730976	0.042	0.258	4.47731356748466e-05
Cox7b	2.71545102660849e-09	-0.488916914470654	0.757	0.961	4.83431746267109e-05
Uevld	2.90150673924246e-09	-0.421362365134608	0.037	0.245	5.16555244787335e-05
Ndufb7	2.90434760113323e-09	-0.428642504426709	0.85	0.955	5.1706100342975e-05
Egr3	2.92648629396577e-09	-0.558669183304117	0.047	0.271	5.21002354914726e-05
Cd6	2.97371545957164e-09	-0.688463074840948	0.458	0.748	5.29410563267538e-05
Klf2	3.09981100123667e-09	-0.576962232612473	0.421	0.774	5.51859352550164e-05
Rpl18a	3.17963998444482e-09	0.380894796075638	0.991	0.987	5.66071306430711e-05
Casp4	3.18903191068994e-09	-0.458277803474816	0.266	0.606	5.6774335106013e-05
Kras	3.20106598233529e-09	-0.487107017121594	0.477	0.768	5.69885776835152e-05
H2-K1	3.2085346213852e-09	0.415274063068959	0.995	1	5.71215418645207e-05
Ikzf3	3.30232448835343e-09	0.696297084399735	0.836	0.658	5.87912828661561e-05
Gpnmb	3.35207111708834e-09	0.482792811403855	0.201	0	5.96769220975238e-05
Rps12	3.35638131045418e-09	0.343506071210971	0.986	0.994	5.97536564700159e-05
Myl6	3.41745421187655e-09	-0.356333475214929	0.995	0.994	6.08409373340382e-05
Rpl21	3.75011610789988e-09	0.316190076284661	0.981	0.994	6.67633170689415e-05
Ccr2	3.83505253076804e-09	-0.786395611367526	0.472	0.742	6.82754402052634e-05
Sp110	4.09970418483689e-09	0.609728863534073	0.696	0.529	7.29870336026512e-05
Mcl1	5.10584091386652e-09	-0.477203491729101	0.808	0.923	9.08992857895657e-05
Ctsa	5.20972288979929e-09	-0.579408888621141	0.626	0.865	9.27486966070968e-05
Iglc2	5.33543122290729e-09	-0.454926339089013	0.061	0.284	9.49866820614185e-05
Fam189b	5.36407455724261e-09	0.606971812479514	0.626	0.419	9.54966193425902e-05
Smpdl3a	6.15849745421306e-09	0.60179503867379	0.864	0.755	0.000109639730177355
Twf1	6.40959131605283e-09	-0.330799430032964	0.159	0.465	0.000114109954199689
Sirt2	6.45616375651456e-09	-0.498017363620287	0.453	0.748	0.000114939083357229
Fosl2	6.59683721376734e-09	-0.276477151596827	0.014	0.187	0.0001174434929167
H2afv	7.33469152832743e-09	0.60838162105339	0.738	0.606	0.000130579513278813
Ndfip1	7.43990218353235e-09	-0.441808101452767	0.963	0.994	0.000132452578573426
Glrx	7.49193333840852e-09	-0.546090540817307	0.776	0.935	0.000133378889223687
Trim8	7.93765086955721e-09	-0.45290514091092	0.411	0.735	0.000141313998430727
Smchd1	8.29263927676833e-09	-0.503785026560212	0.626	0.865	0.000147633857044306
S100a10	9.32280400554827e-09	-0.554695395516449	0.963	0.994	0.000165973879710776
Ifngas1	9.45424700081664e-09	0.597345504056593	0.383	0.123	0.000168313959355539
Vps54	1.00839748817699e-08	-0.511462620151609	0.276	0.587	0.00017952500482015
Hivep2	1.01613635400264e-08	-0.354763186018529	0.523	0.865	0.000180902755103091
Gm45716	1.06348027631483e-08	-0.581536891761838	0.173	0.445	0.00018933139359233
Ms4a4c	1.08646339197515e-08	-0.417209788500806	0.051	0.265	0.000193423077673337
Slamf1	1.19726437849221e-08	-0.433208885724691	0.393	0.716	0.000213148977302968
Rplp1	1.25457292150641e-08	0.295498629382992	1	1	0.000223351617215786
Zfp36l2	1.2567541903622e-08	0.635796693398139	0.701	0.542	0.000223739948510183
Arf6	1.27909106250834e-08	-0.526233593800155	0.626	0.839	0.000227716581858359
Hras	1.45910200155928e-08	-0.504922159410863	0.35	0.677	0.000259763929337599
Rheb	1.72471540501625e-08	-0.463024232275791	0.477	0.755	0.000307051083555044
Neb	1.91145219007787e-08	-0.224805737159373	0.042	0.245	0.000340295833399563
Tmem163	1.9997231980268e-08	-0.380150462541562	0.178	0.465	0.000356010720944711
Ier5	2.06334075411887e-08	-0.51887321186529	0.5	0.787	0.000367336554455782
Apol11b	2.07543800153988e-08	0.451205158904636	0.22	0.019	0.000369490227414146
Errfi1	2.62191434848392e-08	-0.283719453418458	0.084	0.323	0.000466779411460593
Trac	2.68004054219539e-08	-0.524906262671958	0.977	0.981	0.000477127617727045
Ubl3	2.71194521791024e-08	-0.452309781686952	0.421	0.742	0.000482807607144559
Iigp1	2.9683844806205e-08	0.9127212136357	0.542	0.303	0.000528461489084867
Nkg7	2.98342201270147e-08	-0.864208881786601	0.963	0.981	0.000531138620921243
Rps20	3.07878979986072e-08	0.371956212907023	0.995	0.987	0.000548116948069204
Rps10	3.08750088802626e-08	0.320191184660289	0.991	1	0.000549667783095315
Eno1	3.37690573762649e-08	-0.464188026775179	0.724	0.858	0.000601190528469643
Car2	3.44800839278458e-08	0.387602259093312	0.271	0.052	0.000613848934167439
Zbtb7b	3.72746390176218e-08	-0.403573477686756	0.332	0.677	0.000663600398430722
Rps11	3.78064917197733e-08	0.333804343734167	0.995	0.994	0.000673068972087124
4833407H14Rik	3.91643018059407e-08	-0.225841896162088	0.014	0.174	0.000697242065051163
Mycbp2	4.39846796673267e-08	0.679550502820616	0.715	0.606	0.000783059252117417
Lgals3bp	4.50193215775727e-08	0.54446562771634	0.612	0.381	0.000801478982045527
Rpl38	4.82099344961614e-08	0.309479426102057	1	1	0.000858281463835161
Rpl4	4.8744558063732e-08	0.375945420752196	0.981	0.981	0.000867799367208621
Chst2	4.91650051534103e-08	0.757018316027142	0.654	0.51	0.000875284586746164
Zfp36	4.98207446971274e-08	-0.533617936652915	0.308	0.613	0.00088695871784296
Prkacb	5.1632567616174e-08	0.575856653370435	0.626	0.445	0.000919214601270746
Skil	5.23005310042452e-08	-0.451198289685839	0.168	0.439	0.000931106353468577
Jchain	5.24643846984212e-08	-0.376307452576809	0.145	0.413	0.000934023440785993
Tmsb10	6.08589781224795e-08	0.407674349176805	0.995	1	0.0010834723875145
Cd47	6.38292945195149e-08	-0.386217790875909	0.935	0.968	0.00113635293033092
Rnf144a	6.5948806189268e-08	0.409837716384665	0.299	0.071	0.00117408659658754
Rps27l	6.77375515493754e-08	-0.444102873307668	0.771	0.91	0.00120593163023353
Ppp1r16b	6.78119286891663e-08	-0.467115402250743	0.458	0.735	0.00120725576645323
Snx3	7.2486822402078e-08	-0.490602229595695	0.701	0.903	0.0012904828992242
Ldhb	7.35433993490039e-08	0.439852896823463	0.266	0.052	0.00130929313861032
Runx2os1	7.55244018380046e-08	-0.25749778195286	0.028	0.2	0.001344560925922
Ywhae	7.75358301045753e-08	-0.430282381181102	0.776	0.942	0.00138037038335175
Hmgcr	8.26559638403028e-08	-0.383646946274444	0.215	0.49	0.00147152412424891
Mindy3	8.46173944920921e-08	-0.459977673181685	0.271	0.581	0.00150644347414272
Cmah	8.78606938788548e-08	-0.393132424583339	0.107	0.342	0.00156418393312525
Nfkbiz	8.78850116763132e-08	-0.275158018076118	0.187	0.484	0.0015646168628734
Smad3	8.85029469577678e-08	0.406376756078571	0.383	0.155	0.00157561796468914
Sbno2	9.21812649395801e-08	-0.466061017530806	0.257	0.561	0.00164110305971934
Ywhah	9.64680281264112e-08	-0.447032504391513	0.715	0.897	0.0017174203047345
Gzmk	9.70029220514058e-08	-0.482783320918922	0.131	0.381	0.00172694302128118
Cct6a	9.79670218340367e-08	-0.415726727689231	0.43	0.748	0.00174410688971136
Smap2	9.93260559378557e-08	-0.432236513683325	0.505	0.781	0.00176830177386165
Bcl2	1.03358969789461e-07	0.800464210525446	0.364	0.142	0.00184009973916178
Casp1	1.05550707159133e-07	-0.434884480061716	0.341	0.658	0.00187911923955404
Xist	1.12098276140857e-07	0.72671156191304	0.944	0.948	0.00199568561013567
Rpl3	1.17330057045255e-07	0.350789614258896	0.986	0.987	0.00208882700557668
Rnf130	1.22460608371248e-07	0.3565574010472	0.215	0.026	0.00218016621083333
Cdipt	1.2871422186415e-07	-0.421802433512666	0.593	0.884	0.00229149929184747
Rps15a	1.32496680539388e-07	0.283386893856839	0.986	0.987	0.00235883840364272
Rpa2	1.35780054123504e-07	-0.447308933383871	0.29	0.548	0.00241729230356074
Hspd1	1.3585220944109e-07	-0.527743349582447	0.486	0.735	0.00241857688467973
Ighg2c	1.38288792083134e-07	-0.494089132388447	0.308	0.613	0.00246195536545603
Pik3ap1	1.41422420232794e-07	-0.32207510992016	0.079	0.29	0.00251774334740443
Rasgrp2	1.41525738325153e-07	-0.433905783360389	0.322	0.626	0.0025195827194027
Rps23	1.44811863417978e-07	0.260866386772609	0.991	1	0.00257808560443026
Rpl13	1.51578323952575e-07	0.287683104978412	0.995	0.994	0.00269854890132769
E2f2	1.53281754355054e-07	-0.386341600847104	0.131	0.374	0.00272887507278302
Chil5	1.53704805026224e-07	-0.208534019293734	0	0.123	0.00273640664388187
Nccrp1	1.53704805026224e-07	-0.235354283883262	0	0.123	0.00273640664388187
Cebpb	1.54669062184542e-07	-0.695925771948688	0.364	0.587	0.00275357331407141
Mmd	1.65094866725418e-07	-0.416103144536866	0.182	0.445	0.00293918391231262
Vamp8	1.68109984266434e-07	-0.407287729772948	0.832	0.955	0.00299286204989532
Sell	1.81262854467841e-07	-0.922816981108539	0.126	0.342	0.00322702259809098
Mrpl33	1.83322077949453e-07	-0.437450341037016	0.846	0.929	0.0032636829537341
Atp5j2	1.93108534952107e-07	-0.321643809007822	0.949	0.968	0.00343791124775237
Cd44	1.95426261942152e-07	0.530232330145167	0.794	0.606	0.00347917374135613
Ifih1	2.10221135125969e-07	-0.442421279495108	0.145	0.387	0.00374256686864762
Tbc1d4	2.11303894304747e-07	-0.38651652203084	0.187	0.445	0.00376184323030742
H2-Q6	2.15000112572349e-07	0.638706798067327	0.715	0.574	0.00382764700412553
Ppia	2.19626081354351e-07	-0.314859966368287	0.995	0.994	0.00391000312635152
Slc14a1	2.21113686056028e-07	0.541522009755198	0.313	0.103	0.00393648695285547
Inpp4b	2.32708849619975e-07	0.776678775945068	0.668	0.497	0.00414291564978441
Nme2	2.33795269514646e-07	-0.500587097008814	0.799	0.929	0.00416225718316924
mt-Nd4	2.37641387622348e-07	0.420471318864579	0.953	0.981	0.00423072962384066
Rab8a	2.43477655417376e-07	-0.390703880110483	0.673	0.884	0.00433463269939555
Rinl	2.68869945492414e-07	0.389025829605326	0.921	0.884	0.00478669163960145
P4ha1	2.71303932604501e-07	-0.254864507992356	0.107	0.335	0.00483002391215793
Cap1	2.72449623749421e-07	-0.427609748892291	0.804	0.929	0.00485042065161095
Mcm6	2.729410839894e-07	-0.579114338880566	0.453	0.69	0.00485917011826329
Limk1	3.00254874987055e-07	0.306293203575499	0.168	0.006	0.00534543753939454
Pmaip1	3.04703409528415e-07	-0.266725895552013	0.014	0.155	0.00542463479983438
Flot1	3.08923963946634e-07	-0.379475714277605	0.248	0.523	0.00549977333014193
Asxl2	3.16479646454614e-07	0.621799974714821	0.575	0.4	0.00563428714583149
S1pr4	3.1675232932421e-07	-0.534713868833063	0.537	0.781	0.00563914171895892
Cd74	3.36336985305468e-07	-0.920712942130486	0.435	0.716	0.00598780734939325
Gng2	3.3652076288643e-07	-0.496598254947866	0.701	0.877	0.00599107914166712
Gm19705	3.38860298580531e-07	-0.340177239084535	0.061	0.252	0.0060327298956292
Vars	3.3905727049242e-07	0.562355610233788	0.486	0.284	0.00603623658657656
Eif4e2	3.4209531999293e-07	-0.337399605889899	0.654	0.871	0.00609032298183412
Btg3	3.43784567707314e-07	-0.337105134596744	0.187	0.458	0.0061203966588933
Atp2b4	3.46123615584219e-07	-0.409200963380183	0.28	0.568	0.00616203872824584
4930417O13Rik	3.60629033153385e-07	-0.310041991809827	0.07	0.265	0.00642027867722971
Lmnb1	3.68272813256488e-07	-0.484049217465733	0.336	0.613	0.00655636089440526
Degs1	3.8111956404834e-07	-0.384511223399064	0.313	0.606	0.0067850715987526
Rpl14	3.9125455377145e-07	0.301273875433973	0.972	0.987	0.00696550482079312
Mrps21	3.94938701371051e-07	-0.40253812018838	0.72	0.877	0.00703109370050882
Rasa3	4.12888733632666e-07	-0.498933053008921	0.29	0.548	0.00735065812486235
Pglyrp1	4.13325692560093e-07	-0.491436804732819	0.836	0.929	0.00735843730464734
Ndufs6	4.15424388111076e-07	-0.421814584152989	0.664	0.858	0.00739580038154149
Eif3e	4.25218761829756e-07	0.454061236821131	0.888	0.839	0.00757016961685515
Zfp703	4.30899873060192e-07	-0.30701116853377	0.051	0.232	0.0076713104400906
Prkch	4.33789769668842e-07	-0.43013521275016	0.547	0.781	0.00772275926941439
Sike1	4.67444158214293e-07	-0.343535050966916	0.332	0.639	0.00832190834868906
Rpl13a	4.72769053131416e-07	0.267666139804492	0.995	0.994	0.0084167074528986
Erp44	4.75464193539304e-07	-0.519652396338425	0.43	0.69	0.00846468903758023
Rps2	4.81298858677118e-07	0.3382932104372	0.972	0.981	0.00856856358102872
Serpina3g	4.83890688391658e-07	0.750525207137515	0.743	0.555	0.00861470592543669
Irf2bp2	4.97948155213865e-07	0.723680014939764	0.621	0.452	0.00886497100727244
Pgk1	5.20962720862551e-07	-0.439350679184491	0.593	0.852	0.00927469931951599
Sesn3	5.25172470142917e-07	0.632705984969351	0.551	0.368	0.00934964548595434
Selenok	5.2561790453083e-07	-0.337100120014019	0.808	0.948	0.00935757555436237
Hdac7	5.3229627296754e-07	-0.481478272558134	0.519	0.755	0.00947647054764111
Rab10	5.3811734778119e-07	-0.425953341131425	0.533	0.794	0.00958010314254853
Fos	5.41995757761316e-07	-0.187705350349786	0.023	0.174	0.00964915047542472
Rpl8	5.50335158173889e-07	0.28470363486634	0.991	0.994	0.00979761682096974
Ptprc	5.58878095166826e-07	-0.334956939653722	0.986	1	0.009949706728255
Tpi1	5.73418991632304e-07	-0.600119251339092	0.369	0.613	0.0102085783080299
Cd55	5.88327722557534e-07	-0.254844259153804	0.028	0.181	0.0104739984446918
Glipr1	6.27461582718603e-07	-0.469096152408154	0.565	0.794	0.0111706985571393
Zcchc18	6.32456909449052e-07	0.466521659940324	0.308	0.103	0.0112596303589215
4930453N24Rik	6.36526570053783e-07	-0.457858867725931	0.523	0.742	0.0113320825266675
Susd6	6.97137569678114e-07	-0.269543558422194	0.285	0.587	0.0124111401529795
Atox1	6.99867809992995e-07	-0.395598382093498	0.766	0.916	0.0124597466213053
Cirbp	7.14105981998037e-07	0.508581796381869	0.425	0.232	0.0127132287975111
Itgb3	7.66942244817793e-07	0.45745615315899	0.206	0.032	0.0136538727844912
Dusp2	7.75123927159961e-07	-0.625614173560289	0.636	0.826	0.0137995312752288
Gch1	7.8698780627603e-07	-0.232344167074544	0.056	0.239	0.0140107439151322
Atp8a2	7.93546192468488e-07	0.298403045967904	0.145	0	0.0141275028645165
Hspa4l	7.95872102420545e-07	-0.28813876987376	0.121	0.348	0.014168911039393
Emp1	8.33987518977423e-07	-0.279092445633246	0.047	0.219	0.0148474798003551
Zfp52	8.46392463679859e-07	-0.286671838262107	0.107	0.323	0.0150683250308925
Zbtb32	8.48891674236032e-07	-0.184059233583194	0.009	0.135	0.0151128184764241
Dad1	8.58125267492586e-07	-0.364720456640926	0.864	0.955	0.0152772041371705
Krtcap2	8.9261738244299e-07	-0.450447409086646	0.841	0.929	0.0158912672596325
Gas5	8.98008768235226e-07	0.481835468072185	0.897	0.845	0.0159872501008917
Arhgap18	8.98450956903648e-07	0.505285189026517	0.463	0.265	0.0159951223857556
Arid4a	9.15084047089871e-07	-0.425376705573876	0.519	0.774	0.016291241290341
Gna15	9.59533081607285e-07	-0.422674137194826	0.36	0.632	0.0170825674518545
F730043M19Rik	1.02677887378633e-06	-0.232674549495563	0.117	0.342	0.0182797442900179
Traf1	1.04491184413428e-06	-0.423817494453361	0.519	0.787	0.0186025655611226
Ass1	1.09467124477529e-06	-0.479610297204742	0.486	0.742	0.0194884321707345
Ccl5	1.14385544577124e-06	-0.165139962765178	0.967	0.787	0.0203640585010655
Gata3	1.17887636880743e-06	0.447045404856997	0.598	0.413	0.0209875359938788
Lamtor5	1.19479949145646e-06	-0.362303840871026	0.57	0.839	0.0212710153463994
Lat	1.22336622585863e-06	-0.341875622735063	0.907	0.974	0.0217795889189612
Ran	1.24833017035523e-06	-0.406083877997889	0.808	0.91	0.0222240220228342
Arsb	1.25483675920489e-06	0.587701081336567	0.561	0.4	0.0223398588241247
H3f3b	1.3063085051406e-06	0.275041483841558	0.986	0.994	0.023256210317018
Lcn2	1.34681071313582e-06	0.3263590261001	0.178	0.019	0.0239772711259569
Mt3	1.36495579862383e-06	-0.296136899917119	0.037	0.194	0.0243003080829
Coq10b	1.40089608282246e-06	-0.306685099796299	0.126	0.348	0.0249401529624882
Il2ra	1.43445764937161e-06	-0.540537065628449	0.075	0.258	0.0255376495317628
Gimap6	1.44195054358941e-06	0.377115259118354	0.967	0.961	0.0256710455275222
Jund	1.45024736815962e-06	-0.409447827212305	0.911	0.987	0.0258187538953456
Tnfsf9	1.45391226108575e-06	-0.26161495498624	0.047	0.213	0.0258839999841096
Ifi211	1.47637416258293e-06	-0.247371787996211	0.023	0.161	0.0262838892164639
Tpm3	1.4803013639928e-06	-0.337440599678557	0.883	0.968	0.0263538051831638
Lyst	1.5482154701129e-06	0.626218160041204	0.593	0.406	0.02756288001442
Fbxw11	1.56864513921246e-06	-0.34717019711582	0.159	0.387	0.0279265894133994
Zfp53	1.59043233891337e-06	-0.284902923558715	0.178	0.419	0.0283144669296747
Mrpl18	1.65305839996516e-06	-0.361143294448793	0.65	0.839	0.0294293986945798
Lair1	1.70933813157782e-06	-0.15920341325623	0.037	0.194	0.03043134675648
Stat3	1.71116414509497e-06	-0.525748544650333	0.579	0.787	0.0304638552751258
Slfn2	1.73024521450689e-06	-0.440200894298715	0.93	0.994	0.0308035555538662
Dstn	1.73506641033901e-06	-0.29483570703269	0.154	0.387	0.0308893873032653
Ifi47	1.80142163216207e-06	0.481169606444776	0.86	0.839	0.0320707093173813
Tspan32	1.85160078173408e-06	0.643717817142683	0.748	0.626	0.0329640487172119
Jarid2	1.87812078574108e-06	-0.274085730234042	0.369	0.652	0.0334361843485485
Ikzf2	1.92594609289042e-06	-0.44410167597728	0.589	0.819	0.0342876182917282
Cacybp	2.03479618888135e-06	-0.336113412492624	0.491	0.761	0.0362254765506547
Rpl18	2.07643601572676e-06	0.23425592434952	1	1	0.0369667903879836
Ube2f	2.09980265082833e-06	-0.333187697775775	0.355	0.652	0.0373827865926967
Atp5g3	2.13667163009358e-06	-0.407757016233282	0.836	0.929	0.0380391650305559
Gm12840	2.19353167851693e-06	-0.348302330542147	0.126	0.342	0.0390514444726369
Zswim4	2.28449516485319e-06	-0.245843605277912	0.042	0.2	0.0406708674198814
Elovl1	2.28830003209648e-06	-0.298126074654908	0.294	0.555	0.0407386054714136
1110059E24Rik	2.29062264149944e-06	-0.24692683507914	0.103	0.31	0.0407799548866145
Tmprss13	2.32606324784216e-06	-0.240667270183597	0.042	0.2	0.041410904001334
Rpl28	2.32844669906116e-06	0.330475479815805	0.991	0.994	0.0414533365833858
B4galnt1	2.36001572325249e-06	0.55262592381887	0.822	0.748	0.0420153599210642
Apbb1ip	2.37166530437092e-06	0.534994705576503	0.748	0.677	0.0422227574137155
Ywhaz	2.41006523259397e-06	-0.368253168664197	0.888	0.955	0.0429063913358704
Csrnp1	2.4187038368699e-06	-0.251515704708942	0.084	0.277	0.0430601844077949
Gdf11	2.43211832578428e-06	0.376195366502038	0.229	0.052	0.0432990025539375
Slc25a37	2.48485832328717e-06	0.446978763721571	0.313	0.123	0.0442379327294816
Ptpn6	2.51069095702895e-06	-0.490969755331688	0.584	0.781	0.0446978311079864
Ctla2b	2.51630547272816e-06	-0.355715027251039	0.14	0.348	0.0447977863309795
Mcub	2.55161051815805e-06	-0.27308292542213	0.056	0.226	0.0454263220547677
Bzw1	2.57591177890648e-06	-0.407382412786716	0.738	0.897	0.045858957399872
Cd37	2.60305846355713e-06	0.450003543190759	0.925	0.877	0.0463422498267075
Srp14	2.60450419546003e-06	-0.338123855246278	0.776	0.897	0.0463679881917749
Atp6v1e1	2.60494891181709e-06	-0.409618199589401	0.514	0.748	0.0463759054770796
Mrpl36	2.67126319820974e-06	-0.426932465248849	0.463	0.684	0.0475564987177279
Rps5	2.71268583657057e-06	0.287798646955429	0.991	0.994	0.0482939459484659
Ube2i	2.7990070120359e-06	-0.35013805071969	0.836	0.942	0.0498307218352752
Ripor2	2.80452699326094e-06	-0.387684062254658	0.603	0.858	0.0499289940610246
Cd3g	2.93046629926404e-06	-0.344832082136792	0.986	1	0.0521710915257977
Uqcrb	3.0435467444481e-06	-0.402632366626894	0.738	0.91	0.0541842626914096
Trappc1	3.12230450945032e-06	-0.309518023036883	0.304	0.568	0.0555863871817441
Gm8369	3.15687180865233e-06	-0.36766984099688	0.621	0.865	0.0562017888094374
Kpna4	3.18093592735705e-06	-0.357216357508156	0.463	0.742	0.0566302023147376
Eif4a1	3.1920515994037e-06	-0.549739558257321	0.846	0.935	0.0568280946241841
Ctla2a	3.22844373349644e-06	-0.757236242208682	0.444	0.677	0.057475983787437
Zfp429	3.24722079369247e-06	-0.1677981379512	0.084	0.284	0.057810271790107
Mapk6	3.2797905447068e-06	-0.297790005198908	0.201	0.452	0.0583901110674151
Itih5	3.30701023119152e-06	-0.324733640205967	0.107	0.303	0.0588747031459026
Rhof	3.42664447327265e-06	-0.441371824690607	0.416	0.645	0.061004551557673
Lamtor3	3.45441078152844e-06	-0.354836907419774	0.374	0.645	0.0614988751435508
Cisd1	3.57239752851091e-06	-0.42114831515375	0.341	0.587	0.0635993932000797
Ctsb	3.64418755299425e-06	-0.439476613251833	0.916	0.968	0.0648774710059566
Malat1	3.65403676549478e-06	0.704736170147981	0.986	1	0.0650528165361036
Rps13	3.66278641934953e-06	0.226988087919684	0.995	0.994	0.0652085866236797
Sdcbp	3.75457575048696e-06	-0.391585293793233	0.664	0.858	0.0668427120859193
Slc41a1	3.76972551056626e-06	-0.275900797825167	0.112	0.316	0.0671124232646111
Hilpda	3.82243272777602e-06	-0.364554253183041	0.084	0.265	0.0680507698525964
Klc3	3.90059768400607e-06	-0.252136675296155	0.075	0.258	0.06944234056836
Runx1	3.91930353701886e-06	0.555661515621915	0.631	0.51	0.0697753608695467
Thrap3	3.9250068028283e-06	0.49890775481198	0.692	0.542	0.0698768961107523
Myo1c	4.02139179635444e-06	-0.204400298003261	0.075	0.258	0.071592838150498
Dgat1	4.06862212572374e-06	-0.317209788291267	0.093	0.284	0.0724336797042597
Sugt1	4.09192918600463e-06	-0.390523916821697	0.565	0.8	0.0728486152984404
Pik3r1	4.11039243669833e-06	0.500931134943582	0.579	0.394	0.0731773165505404
Sccpdh	4.14758092765901e-06	-0.302713970154997	0.121	0.335	0.0738393832551133
Ust	4.16559307136777e-06	-0.168352110454326	0.005	0.11	0.0741600534495605
Znrf1	4.22641848360401e-06	0.431174109064892	0.313	0.123	0.0752429282636022
Dcp1b	4.37062195453555e-06	-0.935803699584026	0.299	0.523	0.0778101826565964
Top1	4.38428945791389e-06	-0.399407562564592	0.748	0.903	0.0780535052192411
Stx11	4.43140681683344e-06	-0.325250096486467	0.187	0.419	0.0788923355600857
Ahcyl1	4.56255911886786e-06	-0.282910623989594	0.248	0.51	0.0812272399932044
Nt5c	4.5920907837582e-06	-0.384026979316288	0.706	0.852	0.0817529922232473
Ube2e3	4.60602357354904e-06	-0.351718699437059	0.192	0.413	0.0820010376798935
Rac1	4.63435280017516e-06	-0.331634073065772	0.818	0.955	0.0825053829015183
Dph3	4.78604824573823e-06	-0.401756262621729	0.444	0.684	0.0852060169188777
Gm19951	4.80200140571681e-06	-0.254723423309095	0.033	0.174	0.0854900310259764
Gm31597	4.86878590233818e-06	-0.274788225470903	0.112	0.31	0.0866789954193266
Btla	4.94243616867097e-06	-0.317851382528579	0.201	0.445	0.0879901911108493
Apobec3	4.99757098660809e-06	0.418495436286332	0.916	0.91	0.0889717562745839
Gbp2	5.04883895889029e-06	-0.553290853872884	0.509	0.723	0.0898844799851238
Itpk1	5.06843132292906e-06	-0.385134351057231	0.332	0.581	0.0902332828421061
Rpl23a	5.0805400480087e-06	0.305305338845062	0.977	0.994	0.0904488544746989
Bptf	5.17601127143938e-06	0.518825777660956	0.78	0.723	0.0921485286654353
Timm8b	5.24483088022108e-06	-0.38361779544571	0.364	0.639	0.0933737241605758
H2-Aa	5.2783584830075e-06	-0.569623738955242	0.192	0.413	0.0939706160729825
Kcmf1	5.37965975258685e-06	-0.272654549532178	0.28	0.555	0.0957740825753037
Stip1	5.41221028061771e-06	-0.293450018183309	0.379	0.665	0.096353579625837
Ctsc	5.42640171194345e-06	-0.371131086132683	0.336	0.6	0.0966062296777293
Fam241a	5.44948879112381e-06	-0.287667395505454	0.107	0.303	0.0970172489483771
Sp100	5.649425565337e-06	0.481253764810348	0.874	0.839	0.100576723339695
4921524J17Rik	5.68885435651683e-06	-0.343947350045503	0.304	0.568	0.101278674109069
Rassf3	5.71616796921196e-06	-0.194159933639901	0.019	0.142	0.101764938355881
Nup210	5.74065902179827e-06	0.611667404695577	0.631	0.523	0.102200952565075
Irf2	5.77657490662973e-06	-0.401703504097518	0.743	0.903	0.102840363062729
Ildr1	5.83815939944957e-06	-0.186834706099748	0.019	0.142	0.103936751788401
Zc3h12a	5.97026194977944e-06	-0.291263976375932	0.098	0.284	0.106288573491923
Hcst	6.03786354800224e-06	0.430871395128031	0.958	0.948	0.107492084745084
Top2a	6.05339637173828e-06	-0.541425858453421	0.252	0.465	0.107768615606057
Zfp652	6.0618470037348e-06	0.485355755965912	0.364	0.174	0.107919062207491
Cish	6.11923378393342e-06	-0.379177569915012	0.206	0.445	0.108940719055367
Pgam1	6.1397775678922e-06	-0.389440869126247	0.486	0.703	0.109306460041185
Hpf1	6.20604592973517e-06	-0.301795850154756	0.36	0.619	0.110486235687075
Perp	6.21125363159866e-06	-0.252918189644399	0.014	0.129	0.110578948403351
H1f0	6.3228233353899e-06	0.629146448808766	0.346	0.155	0.112565223839946
Anxa4	6.40536963857674e-06	-0.195990536054804	0.037	0.181	0.114034795675582
Rhoc	6.413726621362e-06	-0.344124898151588	0.243	0.484	0.114183575040108
Clec2i	6.43022132354792e-06	0.548494129192272	0.416	0.232	0.114477230223124
Iglv1	6.49412846191048e-06	-0.197626789852877	0.014	0.129	0.115614969007392
Azin1	6.50188713498764e-06	-0.33531398977587	0.421	0.697	0.115753096664185
Nabp1	6.62007245724495e-06	-0.358113722430307	0.332	0.6	0.117857149956332
Kdm2b	6.87087703208769e-06	-0.322094950441148	0.266	0.51	0.122322223802257
Prf1	6.90440876240709e-06	-0.26989689184111	0.107	0.297	0.122919189197133
Sgk1	7.05690339096538e-06	-0.175437267222373	0.028	0.161	0.125634051069357
Rab29	7.05846557967874e-06	-0.193525547742259	0.126	0.342	0.125661862715021
Gm15655	7.15084876198491e-06	-0.254899484505045	0.145	0.355	0.127306560509617
Ptpn4	7.19758171421266e-06	-0.183050114034486	0.07	0.245	0.128138547258128
Celf2	7.32390405776919e-06	0.44231899063547	0.86	0.8	0.130387463940465
Glipr2	7.49845989923139e-06	-0.373108230789809	0.533	0.735	0.133495081586017
Lbr	7.62358249253089e-06	0.48974559428137	0.743	0.658	0.135722639114527
Ifnar2	7.7271439280574e-06	0.447174186264765	0.477	0.29	0.137566343351206
Tmcc2	7.97046733702154e-06	0.293008286003533	0.136	0.006	0.141898230000994
Polr2k	7.98066502640638e-06	-0.367577172763524	0.5	0.729	0.142079779465113
Nfkbib	7.9995197202839e-06	-0.385796062726317	0.318	0.548	0.142415449580214
Sf3b2	8.01171330196563e-06	0.401186322557918	0.822	0.826	0.142632531914894
Ndufa6	8.25927372302538e-06	0.416858387249998	0.846	0.839	0.147039850091021
Dek	8.43114801324471e-06	0.419213572194523	0.799	0.697	0.150099728079796
Wfikkn2	8.55321250967307e-06	-0.243970292402528	0.005	0.103	0.15227284230971
Utp23	8.6270925441737e-06	-0.273162808950794	0.154	0.374	0.153588128563924
Il2rb	8.66007263726982e-06	0.503433455192846	0.93	0.955	0.154175273161315
Ubqln1	8.7297117867639e-06	-0.265601426564506	0.173	0.406	0.155415058939758
Atp5g1	8.79622498653772e-06	-0.415299394827329	0.757	0.897	0.156599193435331
Ufm1	8.80914380282222e-06	-0.28666035804596	0.388	0.697	0.156829187121644
Rsad2	8.82593893690295e-06	0.422950285519795	0.159	0.019	0.157128190893683
Dus2	8.98721040530941e-06	-0.436945375098613	0.35	0.619	0.159999306845723
Mzb1	9.02938162615891e-06	-0.243567431825038	0.079	0.252	0.160750081090507
Lsm8	9.10669545507133e-06	-0.335796357403334	0.383	0.626	0.162126499186635
Phf3	9.18795622976659e-06	0.470641939534213	0.645	0.497	0.163573184758535
1500009L16Rik	9.46797612425358e-06	-0.193386532999475	0.023	0.148	0.168558378940086
Cox8a	9.59729075332442e-06	-0.241783250162554	0.953	0.981	0.170860567281435
Sae1	9.69101465573562e-06	-0.291161141169449	0.285	0.548	0.172529133916061
Slc35d1	9.9245367090942e-06	-0.182114509736601	0.033	0.168	0.176686527032004
Eif3f	1.03646653510922e-05	0.319320826902031	0.935	0.923	0.184522137245494
Tpst2	1.03931712783534e-05	-0.335629867712847	0.65	0.858	0.185029628268526
Ms4a1	1.06279094238056e-05	-0.301658354178584	0.047	0.194	0.189208671472011
Atp5o	1.06361439677345e-05	-0.363201412070553	0.696	0.897	0.189355271057578
Arhgap9	1.07453523801462e-05	0.469171145549731	0.743	0.703	0.191299508423743
Mien1	1.0794225407126e-05	-0.403360472187527	0.659	0.839	0.192169594923064
Samd3	1.09119843315837e-05	0.27636218743817	0.131	0.006	0.194266057055184
Ctsd	1.0956004040303e-05	-0.433233497303851	0.916	0.961	0.195049739929515
Srebf2	1.1150805646131e-05	-0.348159197568475	0.346	0.587	0.198517792918071
Traf4	1.12746915317285e-05	-0.164389654750811	0.047	0.194	0.200723333339363
Rpl10a	1.16291469979984e-05	0.296033587348466	0.986	1	0.207033704005365
Gnb1	1.17272290870362e-05	-0.362303267115513	0.748	0.897	0.208779859436506
St8sia1	1.18970279226739e-05	-0.11384530568811	0.019	0.135	0.211802788107364
Cysltr2	1.2362774804698e-05	0.415701877281681	0.299	0.123	0.220094479848038
Serpinb9	1.29136397945219e-05	-0.466965457158294	0.257	0.49	0.229901529261874
Cox6b1	1.29474607836242e-05	-0.268364019784062	0.93	0.974	0.230503644330862
Ypel3	1.3132224436757e-05	0.446922156778541	0.757	0.632	0.233792991647585
Plekhb2	1.31688420776026e-05	-0.351580886310023	0.308	0.574	0.234444895507558
2210408F21Rik	1.32930709647127e-05	-0.188425951784241	0.014	0.123	0.23665654238478
Gpx4	1.38540730007351e-05	0.498570735088133	0.794	0.781	0.246644061632086
Zbtb1	1.38782288321889e-05	-0.329590630772459	0.379	0.639	0.247074107899458
Psma1	1.40055006922107e-05	-0.389653477150541	0.673	0.884	0.249339928823427
Ankrd37	1.41970949105511e-05	-0.141372327555522	0.028	0.155	0.252750880692542
Rpl39	1.42528543517096e-05	0.265732323472738	0.995	0.994	0.253743566023486
Plk3	1.45129367715081e-05	-0.281942663628658	0.257	0.503	0.258373813343158
Fut8	1.46992086730611e-05	-0.176930728136814	0.117	0.316	0.261690012006506
Ighd	1.47212307593263e-05	-0.339535278422346	0.037	0.168	0.262082071208286
Exosc8	1.51497479247539e-05	-0.38095841592472	0.439	0.671	0.269710962304394
mt-Cytb	1.52450086088641e-05	0.343421839916097	0.967	0.994	0.271406888263608
Adprh	1.53554912426201e-05	-0.291376504532174	0.313	0.574	0.273373810592365
Rhog	1.54853084324076e-05	-0.31921675622888	0.603	0.826	0.275684946022152
Arhgap30	1.56728659317445e-05	0.440160032318979	0.883	0.813	0.279024032182848
Tent5a	1.60104237952252e-05	0.352378705354245	0.308	0.129	0.285033574826394
Themis2	1.63294875514723e-05	-0.239040381281353	0.051	0.2	0.290713866878861
Cyp51	1.64210042510147e-05	-0.267794475471041	0.061	0.213	0.292343138680815
Cdk6	1.65672791826533e-05	-0.348344156623098	0.271	0.503	0.294947271288776
Lta4h	1.66696357847421e-05	0.420309748587287	0.425	0.245	0.296769525875763
Lpin2	1.70605372962107e-05	0.430113472649939	0.364	0.206	0.303728745484439
Cox11	1.71941299597961e-05	-0.159506704136296	0.061	0.219	0.306107095674249
Rps14	1.74353122910029e-05	0.211915809760287	1	1	0.310400864716725
Tmem62	1.76898919892827e-05	-0.152357438998673	0.047	0.194	0.314933147085201
Trps1	1.77299013631009e-05	-0.176298200879224	0.15	0.355	0.315645433967285
Ppp1r12a	1.78920441486198e-05	0.348578729848291	0.921	0.89	0.318532061977879
Mcoln2	1.854741372676e-05	-0.173766175233203	0.023	0.142	0.330199606577509
Tomm5	1.86677850004874e-05	-0.3686578199749	0.626	0.839	0.332342576363677
Tmem9b	1.8672766731158e-05	-0.319314196519417	0.421	0.684	0.332431266114806
Uqcr11	1.87817205012794e-05	-0.359629446106095	0.771	0.923	0.334370970084277
Satb1	1.92018942597465e-05	-0.568728020548312	0.565	0.755	0.341851323506266
Hmgn2	1.92667156966338e-05	0.591724301131577	0.575	0.413	0.343005339547172
Tgif1	1.93521367905944e-05	-0.282618613669651	0.047	0.187	0.344526091282952
Abcg3	1.94327276733186e-05	0.350163858886003	0.164	0.026	0.34596085076809
Pim3	2.01949659830423e-05	-0.208629720521059	0.051	0.194	0.359530979396103
St6galnac3	2.03424928716448e-05	0.394769826657052	0.257	0.09	0.362157400593893
Lpgat1	2.0595023010334e-05	-0.321794412900076	0.168	0.381	0.366653194652976
Lck	2.06769151768244e-05	-0.302807207048472	0.907	0.974	0.368111120893005
Egr2	2.0999799606408e-05	-0.322751395520464	0.037	0.168	0.373859432392881
S1pr1	2.13757672738098e-05	-0.427358374082263	0.336	0.555	0.380552784775635
Ifitm2	2.18030680719385e-05	-0.33104202959395	0.042	0.174	0.388160020884721
Ndufa1	2.18206625851381e-05	-0.332936021070063	0.879	0.961	0.388473256003213
Sh2d1a	2.20663565645719e-05	0.524195524410292	0.846	0.871	0.392847345919074
Rpl23	2.2101389388986e-05	0.243939818795834	0.995	1	0.393471035292117
Rpsa	2.2247892069239e-05	-0.253459201644387	1	1	0.396079222508662
Map3k5	2.26294408574753e-05	-0.260644531714991	0.196	0.426	0.402871935585633
Tm6sf1	2.35862132095631e-05	0.408075642942005	0.579	0.413	0.419905353769852
Pop5	2.37042033344438e-05	-0.333613046473633	0.495	0.716	0.422005931963103
Prelid2	2.37233300279615e-05	-0.293853708246034	0.028	0.148	0.422346444487798
Chd9	2.40068142947966e-05	0.372627208455961	0.308	0.135	0.427393314890265
Dock5	2.43972643510904e-05	0.397588414369402	0.29	0.116	0.434344497242463
Rps8	2.45607730121244e-05	0.194702637889289	0.995	1	0.43725544193485
Vps29	2.46279598495256e-05	-0.338012153014959	0.589	0.787	0.438451569201105
Rab6a	2.53923059865485e-05	-0.220007293865026	0.257	0.49	0.452059223478523
Gprin3	2.54600566853978e-05	-0.185100528668793	0.098	0.277	0.453265389170137
Spcs1	2.55754590556175e-05	-0.360341201798469	0.771	0.884	0.455319897567159
Cox19	2.56776307094539e-05	-0.215954399388257	0.229	0.465	0.457138859520408
Eif5a	2.56959476795537e-05	-0.362900152332464	0.832	0.923	0.457464956539094
Bmp2k	2.58559536010842e-05	-0.308360588561456	0.131	0.316	0.460313541960102
Map1lc3b	2.5954566090832e-05	-0.288600059494156	0.827	0.935	0.462069140115081
Dync1li2	2.66866259937974e-05	-0.165825054009522	0.187	0.419	0.475102002567575
Pcnt	2.6735825468875e-05	0.346473579518132	0.313	0.142	0.475977900822382
Snx10	2.67764266038724e-05	-0.210514569827499	0.079	0.245	0.47670072282874
Ctsz	2.6965282468354e-05	-0.36459556668077	0.304	0.523	0.480062923784106
Msn	2.73872721218518e-05	-0.27787731928789	0.958	0.974	0.487575605585327
Pglyrp2	2.74895070815316e-05	0.492943498900411	0.65	0.535	0.489395694572507
Pdcl3	2.80313043646046e-05	-0.277395469975763	0.407	0.645	0.499041311603055
Bcl10	2.83139440109191e-05	-0.31344930715096	0.519	0.729	0.504073145226392
Vps37b	2.83150998677186e-05	-0.362194110691103	0.29	0.516	0.504093722944994
Psmd14	2.89989513169916e-05	-0.303006880182976	0.453	0.671	0.516268330296401
Rsl1d1	2.91366531408324e-05	-0.383933791387832	0.374	0.606	0.518719835866238
Hcls1	2.97261001052339e-05	-0.329950498303542	0.734	0.858	0.52921376017348
AI662270	2.99538663180348e-05	-0.295008082175668	0.65	0.858	0.533268682059973
Socs3	3.0028654604686e-05	-0.450886386326341	0.318	0.581	0.534600137927225
Sv2c	3.01795528912529e-05	-0.128437011609569	0.019	0.129	0.537286580122975
Qrfp	3.0693624243355e-05	0.287033229198711	0.178	0.039	0.546438592404449
Cacna1s	3.07984768627896e-05	-0.0984468844469787	0.019	0.129	0.548305283588244
Hnrnpab	3.23923151784835e-05	-0.325094336874586	0.659	0.806	0.576680387122543
Rasl11a	3.25586023529577e-05	-0.14741194381713	0.014	0.116	0.579640797689707
Adap1	3.31854240176827e-05	-0.274805452011386	0.206	0.419	0.590800103786804
Nfkbid	3.37910749370017e-05	-0.486721601069526	0.257	0.471	0.601582507103441
Tpr	3.45084419869921e-05	-0.494305158947633	0.86	0.903	0.61435379269442
Rpl34	3.47022026005854e-05	0.228012259754495	0.995	0.994	0.617803312898221
Slc16a6	3.50412765627959e-05	0.503705866342606	0.495	0.316	0.623839846647455
Capns1	3.52966127356292e-05	-0.298367158051332	0.692	0.871	0.628385596532407
Nfkbia	3.54648619145697e-05	-0.439785459782913	0.678	0.877	0.631380936665084
Srfbp1	3.55546317465345e-05	-0.140526994853041	0.103	0.284	0.632979108983554
Med29	3.56259556827447e-05	-0.190750123665746	0.243	0.484	0.634248889019904
Ube2n	3.59259295309001e-05	-0.390922055810507	0.692	0.839	0.639589323438614
Cbl	3.63717881280599e-05	0.521251009433456	0.607	0.497	0.64752694404385
Klrd1	3.64429885718603e-05	0.656836592242605	0.252	0.09	0.64879452554483
Nr4a3	3.64719877822888e-05	-0.335881503017576	0.023	0.135	0.649310798488088
B930036N10Rik	3.70672746502402e-05	-0.150141437987627	0.065	0.219	0.659908690598226
Fyb	3.77224109278202e-05	0.395062728697152	0.911	0.884	0.671572081747983
Chd6	3.79740928593048e-05	0.447544444026294	0.28	0.123	0.676052775174203
Mllt11	3.81131868243221e-05	-0.181523152583085	0.103	0.277	0.678529065033407
Plekhg3	3.84098668516703e-05	0.240891671777421	0.154	0.026	0.683810859560287
Capza2	3.84529295594925e-05	-0.319917982350524	0.752	0.897	0.684577504947645
Arpp19	3.85070925347426e-05	-0.324034804606322	0.813	0.955	0.685541768396023
H2-Eb1	3.92187645529114e-05	-0.51546326531513	0.192	0.394	0.698211665335482
Tmem160	3.97607372340113e-05	-0.371758518332056	0.766	0.865	0.707860404977102
Tubb2a	3.99106043395778e-05	-0.0928039804239013	0.014	0.116	0.710528489057503
Tmem273	4.00756975017434e-05	0.19671007556621	0.103	0	0.713467642623537
Ube2d3	4.01233865877413e-05	-0.271253407640698	0.939	0.974	0.714316651421559
Lamc1	4.05081169937483e-05	-0.182071015332669	0.047	0.181	0.721166006839701
Rpl26	4.05890986987928e-05	0.239834678692606	0.986	0.987	0.722607724134608
Ostc	4.0635448052398e-05	-0.300396916132621	0.696	0.852	0.723432881676842
Grb2	4.12589487915623e-05	-0.312136331196682	0.743	0.903	0.734533065336183
Cd79a	4.140696820698e-05	-0.393417481457299	0.136	0.323	0.737168254988865
Chic2	4.25626245683746e-05	-0.324011780722419	0.561	0.774	0.757742405190773
Cinp	4.39299930280442e-05	-0.22887109519754	0.107	0.277	0.782085665878271
Psen2	4.42002234049691e-05	0.460820325421928	0.584	0.452	0.786896577278665
Espn	4.42362889736557e-05	0.247405531336387	0.131	0.013	0.787538652597993
Plcb4	4.58533314482723e-05	0.187474299362669	0.131	0.013	0.816326859773592
Madd	4.62541721523789e-05	-0.287920127613615	0.388	0.645	0.823463026828801
Il10ra	4.62928205193415e-05	-0.187710385368314	0.192	0.426	0.824151083705837
Cflar	4.64043321509211e-05	-0.35323746799956	0.537	0.781	0.826136325282848
Map4	4.64827941548568e-05	-0.244107108504141	0.21	0.432	0.827533184338915
Gbp6	4.79811437514111e-05	0.497505725257793	0.421	0.258	0.854208302206371
Hipk1	4.82506131467098e-05	0.497571477713509	0.533	0.432	0.859005665850875
Pou2af1	4.84751707416102e-05	-0.182308176115141	0.028	0.142	0.863003464712886
Ubash3a	4.88030960744865e-05	-0.20861111146749	0.266	0.523	0.868841519414083
Vmn2r96	4.9023953635569e-05	-0.181805458235285	0.037	0.161	0.872773446574035
Lxn	4.90631679695183e-05	-0.246014442643573	0.131	0.31	0.873471579361334
Ssu72	4.9398921623436e-05	-0.349011455844579	0.64	0.806	0.879449001662031
Lrrc59	4.94659146509614e-05	-0.257235438838778	0.224	0.439	0.880641678531066
Slc25a28	4.95556444933192e-05	0.335302303494237	0.224	0.077	0.882239138914561
Arhgdia	5.01577328340016e-05	-0.25045658094373	0.85	0.961	0.892958117643731
Kcnq1ot1	5.01935338638722e-05	0.660279813765488	0.435	0.265	0.893595483378517
Ctss	5.03927033487445e-05	-0.268084293662859	0.262	0.51	0.897141297717698
Spty2d1	5.1303632395864e-05	-0.317041888276171	0.262	0.477	0.913358567543566
Psph	5.18700355598084e-05	-0.285914514300594	0.313	0.542	0.923442243071269
Prep	5.2219030367103e-05	-0.136678501747343	0.056	0.2	0.929655397625534
Rbx1	5.29088028404668e-05	-0.267936529036286	0.883	0.942	0.94193541696883
Serpinb1a	5.30188480698247e-05	-0.366313524984826	0.047	0.174	0.943894552187089
Sertad1	5.30838720653321e-05	-0.28054942708528	0.15	0.335	0.945052174379107
Mif4gd	5.41680175323875e-05	-0.366815762352457	0.388	0.632	0.964353216129094
Gm11808	5.41833913021778e-05	0.423630445785879	0.64	0.555	0.964626915352671
Psmd6	5.44786304115527e-05	-0.329882982073409	0.467	0.697	0.969883057216873
Ubc	5.45816361595728e-05	0.334252444461834	0.939	0.916	0.971716868548874
Rasgrp1	5.49333202021542e-05	0.456907612890501	0.598	0.426	0.977977899558951
Nr3c1	5.49451976862835e-05	0.431635940029346	0.481	0.329	0.978189354408906
Hnrnpa3	5.54432382611659e-05	0.356474855466184	0.949	0.923	0.987055970763537
Ssh2	5.61723917068803e-05	-0.165004191993114	0.164	0.368	1
Ankrd11	5.6347594098091e-05	0.423469575328635	0.855	0.794	1
Tmem71	5.65136257545814e-05	-0.386228506620791	0.36	0.574	1
Pcmt1	5.67698097551149e-05	-0.288004832070764	0.346	0.587	1
Phlpp1	5.70518615326265e-05	-0.156986298371252	0.019	0.123	1
Nedd8	5.71537908070126e-05	-0.30864181030612	0.822	0.929	1
Sipa1l1	5.79648471192536e-05	-0.234189706055625	0.15	0.342	1
Ndufb9	5.90638003914476e-05	-0.24451820692673	0.827	0.942	1
D1Ertd622e	6.07181776506511e-05	-0.205555732084027	0.093	0.258	1
Uqcrq	6.09512239494476e-05	-0.289491638694468	0.855	0.903	1
Acot9	6.14276773422412e-05	-0.228954027094827	0.224	0.445	1
Adam19	6.28669502696457e-05	0.499765196732727	0.659	0.548	1
Itgb2	6.34217722291108e-05	-0.301181617749301	0.921	0.968	1
Dync1li1	6.50030860098975e-05	-0.235758155443324	0.262	0.503	1
Sumo2	6.56778145952333e-05	-0.28241586480315	0.911	0.968	1
Casc3	6.60495991555412e-05	-0.231216988024799	0.224	0.458	1
Sat1	6.66342812806386e-05	-0.29713146605583	0.397	0.6	1
Rabggtb	6.75811711180663e-05	-0.140890622924805	0.15	0.348	1
Dtx1	6.79710871499392e-05	-0.307683072445104	0.341	0.574	1
Rras	6.92387815872761e-05	-0.218284211985005	0.131	0.31	1
Gigyf1	7.01722468211412e-05	0.398453142167222	0.332	0.161	1
Nectin1	7.17150216361458e-05	-0.123976778460763	0.014	0.11	1
Cxcr6	7.38104406021262e-05	-0.34648578676727	0.706	0.89	1
Lcp2	7.38285298016076e-05	-0.331949671254732	0.762	0.865	1
Ssr1	7.38911756542524e-05	-0.375570408456516	0.715	0.852	1
Slamf6	7.4151978997249e-05	0.756794111424625	0.65	0.561	1
Tbxa2r	7.54506955186878e-05	-0.132771519827111	0.042	0.168	1
Mrpl20	7.57883605884723e-05	-0.311201707362588	0.617	0.839	1
Ndufb8	7.84708846744987e-05	-0.27794249213676	0.696	0.852	1
Chmp5	7.95240717230277e-05	-0.333683512929387	0.453	0.677	1
Irf7	7.9764841968397e-05	0.389057369699865	0.369	0.2	1
Atp5g2	8.087316348771e-05	0.294574241527207	0.939	0.948	1
Lrba	8.16269774452604e-05	-0.341899738812812	0.318	0.561	1
Tapbp	8.17137305265334e-05	0.48688055066422	0.883	0.865	1
Wls	8.20833931625876e-05	0.298957911065654	0.182	0.045	1
Dok2	8.21308840080588e-05	0.423740129474057	0.762	0.716	1
Sun2	8.29966045374571e-05	0.532830138337231	0.458	0.31	1
Diaph2	8.39898653581288e-05	-0.0732496522489527	0.014	0.11	1
Srsf5	8.42678264389746e-05	0.335604650808939	0.846	0.8	1
Tent5c	8.61090785080309e-05	-0.350917907165924	0.36	0.574	1
Tob1	8.65161031404549e-05	-0.138522214463393	0.033	0.148	1
Mbp	8.70448977208409e-05	0.501523369858761	0.472	0.355	1
Ybx3	8.74970580869764e-05	-0.378891511667177	0.435	0.658	1
Vdac3	8.83316155984822e-05	-0.277325647890388	0.43	0.658	1
Azi2	8.85002568939568e-05	-0.37210607006648	0.336	0.561	1
Vwa5a	9.01739253290831e-05	0.225268788450378	0.145	0.026	1
Eml4	9.16846482846243e-05	0.426591565690713	0.439	0.284	1
Rwdd4a	9.39276120783058e-05	-0.240683391540222	0.206	0.406	1
Kdm6b	9.43951227521692e-05	-0.310104125271517	0.154	0.342	1
Wdr6	9.7841518985492e-05	0.26406046245786	0.21	0.071	1
Prkcsh	9.87909504599037e-05	-0.288806500456695	0.383	0.606	1
Rpl15	9.92179908165905e-05	0.230414883082233	0.981	0.987	1
Serp1	9.95174373405405e-05	-0.294326949249967	0.509	0.742	1
Inpp1	0.000101359129277317	-0.386669154383637	0.411	0.626	1
Mcts1	0.000101658540250308	-0.320448431742854	0.374	0.619	1
Gpc1	0.000102223302235031	0.217558927989305	0.107	0.006	1
Rpl7l1	0.000102493629445844	-0.245998532172143	0.299	0.548	1
Aim2	0.000104687344076781	0.305707490020672	0.234	0.09	1
Entpd1	0.000106590905582696	-0.257347614069976	0.346	0.587	1
Dock8	0.000106598241149146	0.413834218743028	0.771	0.684	1
Got1	0.00010670806427962	-0.263890941284863	0.21	0.419	1
St13	0.000107098475938498	-0.265230125066226	0.766	0.897	1
Rer1	0.000108892239577924	-0.283541110421278	0.687	0.865	1
Chn2	0.000109997616026297	0.36663509845004	0.262	0.11	1
Sept11	0.000111261945596959	-0.324764069162933	0.43	0.626	1
Abca1	0.000111347490146532	0.264583788402562	0.107	0.006	1
Rbm38	0.00011141999210483	-0.301588228550263	0.453	0.671	1
Nab2	0.000112547160853578	-0.259224337862677	0.154	0.323	1
Plcg1	0.00011522129832852	0.363483152068421	0.467	0.31	1
Otulin	0.000115734238363977	-0.282919977340108	0.416	0.671	1
Pfdn4	0.000117031793922911	-0.255788152250068	0.285	0.51	1
Tnfsf14	0.000117056328507195	0.353921629520915	0.201	0.065	1
Nmrk1	0.000117332921661107	-0.133535608984309	0.019	0.116	1
Nr2f6	0.00011959436410259	-0.108938950149257	0.028	0.135	1
Nxpe3	0.000119951827387048	0.349427062761839	0.379	0.219	1
Sumo3	0.000121385890778293	-0.349312755814885	0.285	0.497	1
Myd88	0.000123149230665424	-0.266909332677599	0.238	0.445	1
Actr3	0.000127519351964632	-0.241634807907171	0.981	0.974	1
Atp6v0d1	0.00012929147792164	-0.230038179953547	0.318	0.523	1
B4galt1	0.000130419033956807	0.495337034390345	0.514	0.374	1
Crim1	0.000132914914628849	0.365005085192207	0.206	0.065	1
Slc36a3os	0.000133887590872315	-0.14532584764601	0.047	0.168	1
Arhgef1	0.000133933922395371	0.368557356685758	0.907	0.897	1
Polr2g	0.000134101075662576	-0.2603592223983	0.579	0.781	1
Mrps25	0.000139262050590216	-0.166025906882189	0.234	0.452	1
Prrc2c	0.000139978823505188	0.38975396272994	0.883	0.877	1
Tmed9	0.000141636956366832	-0.303654430703511	0.762	0.865	1
Rida	0.000142475730362393	-0.131605818773502	0.047	0.168	1
Gzma	0.000143585598214248	2.05176770724338	0.276	0.135	1
Vps28	0.00014359202933885	-0.328168895233459	0.715	0.871	1
Prdx5	0.000146949570129142	0.364116892797666	0.71	0.626	1
Il2	0.000147179455520166	0.221713414478098	0.103	0.006	1
E130102H24Rik	0.000147179455520166	0.19812877714691	0.103	0.006	1
Tet1	0.000147179455520166	0.216454409419918	0.103	0.006	1
Znhit1	0.000151462778814638	-0.209498589283051	0.229	0.439	1
Smad7	0.000153263170453006	-0.285280187448656	0.271	0.497	1
Nsmce1	0.000153994771925499	0.404219065770021	0.355	0.206	1
B2m	0.000155118116383062	0.248375627917833	1	1	1
Hk2	0.000156729955229817	-0.182302844082244	0.014	0.103	1
Tnrc6c	0.000160708338556178	0.413288565315149	0.631	0.535	1
Tut4	0.000161912022802263	0.324220607754456	0.523	0.387	1
Hnrnpl	0.000163738721965824	-0.237543861291879	0.654	0.845	1
6330403K07Rik	0.000164091410989832	0.197684540606201	0.15	0.032	1
Ctnna1	0.000166041798670327	-0.165476818545635	0.103	0.265	1
Glud1	0.000166742570426258	-0.23740503576467	0.416	0.677	1
Srp19	0.000167419910489709	-0.276907456255429	0.542	0.768	1
Eif6	0.000167458157153958	-0.289300118019594	0.584	0.742	1
Ighg2b	0.000167482418898501	-0.384413846267394	0.182	0.361	1
Isy1	0.000169787103349817	-0.250693554999656	0.318	0.568	1
Gm17018	0.000169973514268085	-0.241420197902775	0.229	0.439	1
Galnt2	0.000170124747151234	-0.287575708041735	0.425	0.658	1
Atp6v1a	0.000170653031349811	-0.295429863751113	0.21	0.4	1
Szrd1	0.000172449847385425	-0.274957585367853	0.421	0.639	1
Sh2d3c	0.000173803044755289	0.474762753475353	0.472	0.368	1
Arid5a	0.00017405084557731	-0.345783842461827	0.21	0.4	1
Pvrig	0.000174133185947249	0.268029193717865	0.178	0.052	1
Ptprcap	0.000176067999030929	0.231469394203908	0.995	0.981	1
Arhgap1	0.000178286557032409	-0.204706310818237	0.346	0.613	1
Tm9sf2	0.000178380273744063	-0.264104188553484	0.388	0.619	1
Agfg1	0.000182579186755263	-0.249267989876696	0.444	0.652	1
Atg101	0.00018281615315691	-0.192086574730777	0.196	0.4	1
Hmces	0.000183041458068835	-0.166717243095804	0.15	0.335	1
A430088P11Rik	0.000184705366095314	0.25527510842306	0.21	0.071	1
Trat1	0.000185759287777916	0.293697782955419	0.14	0.026	1
Adgrl1	0.000186026576480627	0.305987265097114	0.196	0.065	1
Snrpd1	0.000187978951239898	-0.314776326768061	0.593	0.774	1
Arl4a	0.000191182909387927	-0.280970168557915	0.266	0.477	1
Pepd	0.000192347445141807	-0.281913550180274	0.196	0.374	1
Sumo1	0.000194787079084294	-0.281386132266377	0.762	0.91	1
Tvp23b	0.000194930339702338	-0.156837490658983	0.136	0.31	1
Creg1	0.000196720756298742	0.281940161059458	0.248	0.103	1
Tnfsf10	0.000198323677872497	0.393555775833438	0.322	0.168	1
Lclat1	0.000198804251352368	-0.19740990343368	0.056	0.181	1
Tnip3	0.000201096983814841	-0.272545523636636	0.042	0.155	1
Smim7	0.000201255164060404	-0.205607960697259	0.304	0.548	1
Rack1	0.000202810851278862	0.242141540110644	0.995	1	1
Arhgap45	0.00020581232624802	0.383485262763015	0.921	0.877	1
Trim12a	0.000207756468661936	0.395824855511145	0.598	0.484	1
Dbndd2	0.000212192606219732	-0.147661937546819	0.056	0.181	1
Fdps	0.000213327795452342	-0.292615259093072	0.168	0.348	1
Cdc42ep3	0.000213390355946155	0.375065462101187	0.57	0.458	1
5830432E09Rik	0.000216694320929127	0.228376300263867	0.154	0.039	1
Slfn8	0.000219082128676347	0.528502518395943	0.495	0.355	1
Cep83	0.000220090047429016	-0.206178807699218	0.178	0.368	1
Itga2	0.000220942652143068	0.276963744797605	0.224	0.084	1
Gnpda1	0.000222157942391053	-0.286663401613273	0.332	0.535	1
Slc25a4	0.000225409515350345	-0.242471273972944	0.402	0.645	1
Noct	0.000226317230982129	-0.110628586614067	0.042	0.155	1
Hbp1	0.000227050936743924	0.274143236379844	0.248	0.103	1
Nudt7	0.000227566519114123	-0.105850001994776	0.037	0.148	1
Reps1	0.000229263826668	-0.172637944407517	0.276	0.503	1
Camk2g	0.00023470503628971	0.329896151901722	0.36	0.219	1
Hp1bp3	0.000234948246612001	0.387478740851031	0.645	0.561	1
Cd68	0.00023566363376416	-0.182697104987978	0.033	0.135	1
Mctp2	0.000236891517217657	0.334947149290484	0.262	0.123	1
Trib1	0.000239076465024089	-0.170213933659831	0.042	0.155	1
Cd101	0.000240772017058884	-0.133411053373978	0.037	0.148	1
Klf6	0.000241852192958155	-0.294894748089041	0.402	0.639	1
Ugp2	0.000246153969124516	-0.186776883345074	0.266	0.49	1
Pdcd10	0.000251325514934339	-0.314346672877841	0.687	0.839	1
Rpl22l1	0.000251926269678981	-0.338310512624373	0.93	0.987	1
Galm	0.000253699244028945	-0.0895795501088815	0.028	0.129	1
Adam8	0.000257417151621692	-0.240889027615334	0.075	0.206	1
Coq3	0.000258808122980862	-0.090664211264909	0.037	0.148	1
Npc2	0.000261299987813017	-0.28554348332726	0.888	0.948	1
Gm11713	0.00026186456923074	-0.20988085253374	0.107	0.258	1
Nat10	0.000267703573689448	-0.151163016299244	0.065	0.194	1
Ifitm3	0.000268129781346582	-0.655317880330529	0.117	0.258	1
Dgka	0.00027255609349774	-0.300953666584887	0.5	0.735	1
Gar1	0.000272935487089632	-0.235008925521102	0.14	0.31	1
Trappc13	0.000277072251897744	-0.162945013913837	0.112	0.277	1
Kansl1	0.000277895126421445	0.357496596356149	0.673	0.606	1
Swap70	0.000285821647261021	-0.17676856006928	0.033	0.135	1
Psmb7	0.000289692411818052	-0.32461993824701	0.519	0.723	1
Tmem251	0.000292122922678785	-0.158826569454312	0.126	0.297	1
Rab43	0.00029252229308776	-0.261908777979464	0.206	0.4	1
Atf6	0.00029782617574106	-0.271098334475441	0.252	0.452	1
Ormdl2	0.0003002408255632	-0.192470562584582	0.304	0.529	1
Gm14718	0.000308771844458756	0.224663263698706	0.121	0.019	1
Hsbp1	0.000309573721637585	-0.268990750856088	0.565	0.774	1
Tyk2	0.000315041924123117	-0.26276907316308	0.257	0.471	1
Tgfb3	0.000316879519032897	-0.170829765718121	0.023	0.116	1
Eif4e	0.000322888460436502	-0.249463884393432	0.369	0.587	1
Ash2l	0.000323325922794776	0.228714831164513	0.262	0.123	1
Rab5c	0.000323376490600757	-0.262933622377582	0.607	0.748	1
Flt3l	0.000324196941399609	0.431421182647631	0.472	0.348	1
Cblb	0.000326166778421382	-0.247709417800006	0.322	0.548	1
Nfia	0.000329439048221205	-0.25428227578208	0.089	0.226	1
Ehd3	0.000331695039580833	0.578587977051933	0.472	0.381	1
Bola2	0.000333360578034781	-0.311349394359479	0.729	0.845	1
Gbp9	0.000340035430634635	0.388431122001883	0.36	0.219	1
Anp32a	0.000343560120041303	0.327750583879048	0.874	0.852	1
Uimc1	0.000346909262155777	-0.167651318156884	0.252	0.471	1
Mylip	0.000346942855286668	0.32381806733799	0.593	0.439	1
Ttc3	0.000348180359610147	0.29171530660975	0.266	0.129	1
Rhoa	0.000349546782050814	-0.215301846073354	0.911	0.974	1
Cox6a1	0.000350188490514635	-0.271986898992684	0.748	0.884	1
Phf21a	0.000350927871657099	0.329980413059199	0.322	0.174	1
Sra1	0.000352314708993222	-0.286700259353193	0.528	0.716	1
Gsn	0.000359041268093915	-0.126545577759424	0.075	0.206	1
Rab3ip	0.000359163035570602	-0.110099257547298	0.047	0.161	1
Pnisr	0.000359619697084112	0.422363998964887	0.659	0.568	1
Atp2a3	0.0003621718906622	0.378178765510334	0.533	0.426	1
Ralgps2	0.000362339523032923	-0.170340146032332	0.136	0.303	1
Tmem65	0.000362972412413545	-0.140338434760804	0.089	0.232	1
Cd200r4	0.000365484922168755	0.2075200757127	0.215	0.084	1
Tmsb15b2	0.000372995564828382	0.240339394641339	0.206	0.077	1
Skap2	0.000380587653397452	-0.231675343070521	0.178	0.348	1
Gls	0.000384403735749287	-0.22300652639421	0.505	0.723	1
Cyba	0.000386146071814215	-0.208759469755758	0.981	0.987	1
Tsc22d3	0.000391214842213203	-0.184713574375246	0.089	0.226	1
6430590A07Rik	0.000394634666427918	0.298043987889651	0.243	0.11	1
Klhl2	0.000397227350698698	-0.0929253275883971	0.075	0.213	1
Snrpd2	0.000402825146869379	0.325078032951817	0.827	0.787	1
Il6st	0.000404050360758938	-0.17980649598186	0.145	0.323	1
Chchd2	0.000405352934095196	-0.246135923520524	0.953	0.987	1
Txnl4a	0.000407338163363198	-0.228673888828493	0.36	0.606	1
Bzw2	0.00041122173451793	0.41224123337874	0.388	0.245	1
Dctn3	0.000416111182591921	-0.318349875674065	0.621	0.839	1
Snrpa1	0.000420548982357357	-0.300066654745348	0.407	0.619	1
Mrto4	0.000422119593150699	-0.250412546409454	0.178	0.348	1
Ccdc88c	0.000428966541813659	0.364442359516643	0.692	0.594	1
Mrpl51	0.000430660569769358	-0.288231238190494	0.537	0.781	1
Lztfl1	0.000432206624484287	0.719588957739664	0.374	0.245	1
Gm32031	0.000432794284785788	-0.132848883955566	0.028	0.123	1
Fau	0.000436886442736007	0.189310274113998	1	1	1
Arl6ip5	0.000440873398829533	-0.289010397843755	0.687	0.832	1
Tap1	0.000444033759898583	0.370089369355702	0.836	0.839	1
Selenoh	0.00045576413198528	0.341586898650293	0.5	0.361	1
Ugcg	0.000457242104404019	0.360012347055275	0.734	0.684	1
Dguok	0.000461838507945895	0.357903383284408	0.509	0.406	1
Thumpd3	0.000465454717713449	-0.181675154312077	0.294	0.523	1
Zfp706	0.000469633913378739	-0.30374660818163	0.626	0.858	1
Adrb2	0.000469644909884138	-0.192079256036259	0.103	0.245	1
Sla2	0.000472331415728056	-0.219959932156005	0.36	0.568	1
Vrk3	0.00048202484849388	0.32939144957374	0.425	0.29	1
Kdm7a	0.000486504463252217	-0.2941588752286	0.36	0.574	1
Ubl4a	0.000487176565022643	-0.306082071254885	0.402	0.568	1
Pmepa1	0.000487635633316092	-0.101963034919292	0.028	0.123	1
Oxsr1	0.000492458637895859	-0.375147891623419	0.168	0.335	1
Bccip	0.000492577559658206	-0.254508684475392	0.285	0.497	1
Homer1	0.000493738106447957	-0.080392883650243	0.019	0.103	1
Llph	0.000496543756660071	-0.287668342835239	0.621	0.839	1
P2ry10	0.000496686459565122	-0.228630089927315	0.215	0.4	1
Igf2r	0.000502422773630291	-0.191180965447254	0.215	0.4	1
Igf2bp3	0.000502446168933934	-0.145329493552003	0.07	0.194	1
Rps18	0.000502977299458295	0.196796110419163	0.986	0.987	1
Fam162a	0.000507296504962588	-0.165242908390495	0.257	0.471	1
Cd24a	0.000507553865409071	0.307025067538404	0.238	0.11	1
Rp9	0.000517557105344659	0.343485078866116	0.682	0.639	1
Setd4	0.000519285170042238	0.161232521252046	0.117	0.019	1
Snap29	0.000525994901031762	-0.159153603881281	0.136	0.297	1
Ly6d	0.000528924323958913	-0.212409855263035	0.047	0.155	1
Slc3a2	0.000531552002600375	-0.270273122958037	0.472	0.684	1
Med11	0.000542182603903298	-0.248364610041142	0.248	0.432	1
Pop7	0.000546288115288177	-0.184602003038343	0.346	0.568	1
Acp5	0.000551600411770283	0.345954147112642	0.645	0.548	1
Rpl27	0.000556502094332083	0.187200957451204	0.981	0.994	1
Ebna1bp2	0.000559814961675647	-0.311119513575105	0.402	0.606	1
Itpripl2	0.000568607046622835	0.185537680558048	0.112	0.019	1
Fbxo28	0.000576113681734352	-0.147513135846383	0.173	0.361	1
Supt3	0.000579934514622421	-0.136340084085111	0.051	0.161	1
Emc9	0.000588763273648065	-0.15119430397843	0.065	0.187	1
Mdm2	0.000595252905073035	-0.221510314477371	0.299	0.497	1
Tia1	0.000595512718469278	0.439436736075391	0.505	0.387	1
Atp6v0c	0.000599393743050071	-0.241827357083787	0.734	0.877	1
Umps	0.000602643301714323	-0.178673295805848	0.079	0.206	1
Far1	0.000603570786001937	-0.188504675360847	0.276	0.49	1
Arhgef12	0.000607556428930474	-0.169601417063555	0.047	0.155	1
Atxn2l	0.000607628459048753	0.398448740327322	0.678	0.574	1
Pfdn5	0.000610396315920477	0.230794435399484	0.935	0.974	1
Atp5k	0.000611667783368996	-0.237546738955052	0.902	0.929	1
Hectd1	0.000612765014332912	0.321555691628647	0.762	0.71	1
Gnb2	0.000615448654599208	-0.271723460797046	0.86	0.91	1
Rpl5	0.000619722651237208	0.219896979949824	0.972	0.974	1
Cast	0.000622353629774013	-0.241889371227922	0.547	0.761	1
Adcy7	0.00062732872342568	0.408177170236689	0.668	0.626	1
Lmbrd1	0.000630305052766014	-0.159478293326002	0.201	0.381	1
Polr2f	0.000643522566436858	-0.327557710756901	0.472	0.697	1
BC031181	0.000645038145966072	-0.308118173050613	0.682	0.819	1
Nucks1	0.000656960600112318	0.39858115733214	0.65	0.639	1
Numa1	0.000658389004462827	0.434903219873774	0.528	0.439	1
Cmtm4	0.000665429260082781	-0.1325436890192	0.056	0.168	1
Il3ra	0.000667114581695253	0.163730946169561	0.159	0.045	1
Snx2	0.000667515434911641	-0.263368944745467	0.673	0.845	1
Txndc15	0.000671504978849154	-0.188697609287753	0.182	0.374	1
Ppil1	0.000681457625946375	-0.236398874219984	0.369	0.581	1
Clcn5	0.000683998856968957	-0.101826661738244	0.037	0.135	1
Rpl41	0.000690977933478457	0.13715617693686	1	1	1
Cfl1	0.000695981412218169	-0.18554798779403	0.986	1	1
Slc2a8	0.000696708090555248	0.253065823079942	0.178	0.065	1
Hcfc1r1	0.000697486295801166	-0.207909420782653	0.294	0.49	1
Gm36723	0.000700917932405904	0.327877484843099	0.112	0.019	1
Fbxo33	0.000709683121073765	-0.24274024833721	0.243	0.426	1
Desi2	0.000713962183672479	-0.195780307327961	0.43	0.677	1
Asah1	0.000715279266103742	-0.128985822091765	0.089	0.219	1
Daam1	0.000722015446783651	-0.144842684493956	0.037	0.135	1
Cggbp1	0.000724640283693743	-0.252576333945811	0.579	0.8	1
Itgam	0.000728474786526258	-0.265422647750495	0.028	0.116	1
Matk	0.000732929304209701	-0.0957304899102216	0.023	0.11	1
Cd27	0.000739175546147886	-0.313873992517475	0.818	0.916	1
Zc3h12d	0.000742281303686247	-0.290012281248815	0.164	0.323	1
Tcf12	0.000749767034785938	0.327840388410733	0.486	0.368	1
Tspo	0.000753439941470458	-0.251559954873844	0.86	0.968	1
Pafah1b2	0.000753705552677234	-0.202435154490249	0.252	0.432	1
Rpl6	0.000760096975209855	0.193733204818619	0.991	1	1
Chmp4b	0.000761080144607142	-0.237945028495096	0.808	0.91	1
Rap1gap2	0.000765627060175001	-0.206575926263143	0.065	0.181	1
Tulp4	0.000770634220593187	-0.147713340111681	0.173	0.355	1
Timm8a1	0.000771076169474981	-0.268698066170801	0.089	0.213	1
Gabarapl2	0.000773473852841741	-0.278476947766265	0.766	0.877	1
Spn	0.000781329669047432	-0.177211756552313	0.799	0.89	1
Ube2m	0.000804053755750977	-0.247784785751897	0.607	0.768	1
Tank	0.000811170112611914	-0.199731129209344	0.266	0.465	1
Zcrb1	0.00082178157160509	-0.243070142235379	0.542	0.729	1
Rab18	0.000827089301217864	-0.288510754116162	0.374	0.594	1
Fasl	0.000831390977640728	-0.177293856150681	0.178	0.355	1
Mirt1	0.000833324275395322	0.42031734849597	0.327	0.187	1
Gabpb1	0.000852590273152596	-0.146790765754361	0.182	0.361	1
Cd86	0.000853980865615928	-0.0990727848054357	0.028	0.116	1
Cdca7l	0.000854691785341464	0.219586836404854	0.159	0.052	1
Mki67	0.000863351525751166	0.469772784782477	0.364	0.213	1
Mgst2	0.000867382209584631	0.305806791575788	0.336	0.2	1
Eif2d	0.000869518781091192	-0.14636912295951	0.21	0.394	1
Tagap	0.00087157852308916	-0.0883298541772337	0.107	0.252	1
Mppe1	0.000879352265681313	0.434823246722743	0.35	0.239	1
Tsr1	0.000887538742427547	-0.156090428079645	0.098	0.239	1
Hmgcs1	0.000888355691846807	-0.142784860298174	0.065	0.181	1
Nrp1	0.000888797665805918	0.332837689470823	0.435	0.297	1
Mafg	0.000894672480547614	-0.287680734771855	0.336	0.555	1
Pigt	0.00090265988135121	0.369838527925916	0.463	0.355	1
Coro2a	0.000919184750847061	0.407886968884069	0.379	0.258	1
Commd6	0.000928204393680248	-0.236660332860271	0.383	0.6	1
Ormdl1	0.000934728908644118	-0.246511492220126	0.29	0.49	1
Zfp512	0.000944039875454014	0.298459422968866	0.271	0.142	1
Cmpk1	0.00094815252313272	-0.258979227200229	0.537	0.71	1
Ppp2r5c	0.000951567175639386	-0.286372276247271	0.621	0.794	1
Themis	0.000958134818613822	-0.281523233847979	0.336	0.535	1
4632427E13Rik	0.00097536373007344	0.381630522142977	0.364	0.239	1
Cdc37l1	0.000989311260792014	0.282755300915071	0.444	0.316	1
Polr1d	0.000999275347482747	-0.252132545055205	0.813	0.955	1
Utrn	0.00100420229189676	0.5156711119857	0.668	0.619	1
Anxa7	0.0010047716903018	-0.233059968727907	0.327	0.503	1
Zeb2	0.00100964957260164	-0.0713174899177948	0.065	0.181	1
Hist1h4i	0.00101143195335766	-0.133042175000284	0.051	0.155	1
Zfp120	0.00102233524377396	-0.199172096716458	0.187	0.355	1
Gramd1b	0.00102788212477636	0.422519883041211	0.35	0.239	1
Ppa1	0.00102859621686952	-0.244303389661388	0.243	0.419	1
Lrrc8c	0.00103240957861335	-0.187450755388277	0.43	0.632	1
Pigp	0.00103864269910968	0.301712446066275	0.294	0.168	1
Cox7a2	0.00104722811098943	-0.24344196912499	0.888	0.948	1
Ap5b1	0.00104863456027652	0.15118334154958	0.15	0.045	1
Pofut2	0.00104983125695379	-0.241165177137276	0.196	0.368	1
Fchsd2	0.00105716587671196	0.318252486824464	0.383	0.245	1
H2-T22	0.0010611088212409	0.31964244879613	0.808	0.8	1
Ifi30	0.00106293978349074	-0.220696372145119	0.215	0.394	1
Pycard	0.00106681042421271	-0.216328702196547	0.794	0.923	1
Fgr	0.00107000422129784	0.167629920521001	0.192	0.071	1
Gale	0.00107024165164004	-0.12635405564946	0.075	0.194	1
Uqcr10	0.00107545792266452	-0.281526465651315	0.836	0.871	1
Idi1	0.00107615616264673	-0.117667688957679	0.051	0.155	1
Pgs1	0.00107815723673672	-0.277550021460689	0.364	0.568	1
Laptm5	0.00109050142787605	-0.179790736589895	0.986	0.994	1
Chst10	0.00109824063772454	0.224930217448538	0.187	0.071	1
Siah2	0.00109856842728373	-0.137789777232357	0.051	0.155	1
Dnaja2	0.00110266862006982	-0.248740227515377	0.621	0.781	1
Chd3	0.00110513787738494	0.332814771985657	0.706	0.626	1
H2-Q10	0.0011096265279994	0.352042240131707	0.308	0.187	1
Tnfaip8l1	0.00111049013093167	-0.0859109400950108	0.065	0.181	1
Nek7	0.00111144960717462	0.371511346393919	0.678	0.619	1
Kdm3b	0.0011127950179695	0.394824801425417	0.318	0.2	1
Hhex	0.0011335550231606	-0.181075614386933	0.033	0.123	1
Ramp1	0.00113613023397134	0.248812988024568	0.126	0.032	1
Mapk8	0.0011415834150249	-0.100777718285054	0.037	0.129	1
Tspan31	0.0011438124077007	-0.151124861208003	0.084	0.213	1
Flna	0.00114753950814584	-0.130156581053075	0.687	0.865	1
Sh3bgrl3	0.00114902545201277	0.262074054772659	0.986	0.994	1
Cd38	0.0011532852335964	-0.381664782127161	0.341	0.529	1
Spcs2	0.00115467005575794	0.280693756361704	0.883	0.903	1
Cenpk	0.00116027564074022	-0.100826832595479	0.023	0.103	1
Dpysl2	0.00116046629720563	-0.207172134546313	0.29	0.471	1
Sh2d2a	0.00116348264903634	-0.243602713906689	0.664	0.832	1
L3mbtl3	0.00117168747557194	-0.169753412792432	0.159	0.316	1
Gosr2	0.00117759407255431	-0.214436031159925	0.248	0.439	1
Fas	0.00118990063922171	-0.164200490108171	0.252	0.432	1
Galnt1	0.00119364518846203	0.404195033761873	0.537	0.439	1
Eif1	0.00119997838492952	-0.17991193593325	0.977	0.994	1
Gm14029	0.00120903057534823	0.258567920592139	0.215	0.097	1
Mt1	0.00121151338649444	-0.137881252568107	0.023	0.103	1
Nus1	0.00121498752217198	-0.135646067524657	0.234	0.426	1
Mtpn	0.00121765622698561	-0.342491683458637	0.556	0.748	1
Wbp4	0.00122510169420995	-0.195380300179705	0.374	0.626	1
Tacc2	0.00123825330741146	-0.132018921904609	0.056	0.161	1
Lrrk1	0.00124522331254884	0.196805504653492	0.164	0.058	1
Mycbp	0.00124914503391942	-0.16011389858404	0.14	0.284	1
Usp48	0.00125400686282195	0.315554337119237	0.505	0.387	1
Pop1	0.0012593655858968	-0.107194050618224	0.051	0.155	1
Slc37a2	0.00127575497902184	-0.105372823479235	0.023	0.103	1
Mef2d	0.00130239570456262	-0.107768012017223	0.243	0.439	1
Mxi1	0.00130251003151393	-0.154777027058163	0.131	0.271	1
Pqlc1	0.00130904179255575	-0.0930007692958428	0.023	0.103	1
Pabpc1l	0.00131737243838982	-0.0795187483961834	0.037	0.129	1
Rassf5	0.00131860534170821	0.312098281527807	0.692	0.632	1
Cct2	0.00132245048265324	-0.262169010244382	0.738	0.858	1
Slc38a1	0.0013361219777059	0.435892598497786	0.626	0.587	1
Slc2a1	0.00133622337228243	-0.171003805387396	0.121	0.258	1
Mapkapk2	0.00134308633599935	-0.272329408880835	0.388	0.594	1
Wdr1	0.00134968570930169	-0.270108874246414	0.734	0.858	1
Bcl11b	0.00135098687418602	0.308643232057991	0.757	0.716	1
AU020206	0.00135308902169142	-0.405708208067287	0.664	0.871	1
Rbmx	0.00135474676915669	0.27549863930505	0.262	0.135	1
Mtmr6	0.00135622195923276	-0.177311623670977	0.15	0.31	1
Slc25a19	0.00135997304769563	-0.14370197223939	0.178	0.348	1
Mrps18c	0.00136432325786336	-0.244604888469173	0.589	0.742	1
Ubac2	0.00136467795825992	0.29301851623624	0.561	0.471	1
Nip7	0.00136538215705996	-0.174073776434349	0.285	0.49	1
Prdx4	0.0013836540752402	-0.115073692131756	0.07	0.181	1
Pvr	0.00138372024000927	-0.104209446783337	0.079	0.2	1
Pgm2l1	0.00138437072320175	0.295675267122535	0.187	0.077	1
Mrpl13	0.00138621473677701	-0.185974260125479	0.304	0.503	1
Os9	0.00138669207579454	0.399384870828324	0.603	0.542	1
Arf4	0.00139679218945228	-0.302639999591115	0.523	0.735	1
Rala	0.00140176509745193	-0.188931517674718	0.299	0.503	1
Stard4	0.00141120479982306	-0.136746919264273	0.112	0.245	1
Zup1	0.00141162636281272	0.2711701092298	0.491	0.361	1
Abhd17b	0.00142428613214823	-0.14245800118345	0.187	0.348	1
Srrm1	0.00142655235937757	0.3942814849501	0.673	0.652	1
Cuta	0.00143655054481163	-0.173627364494247	0.509	0.748	1
Nanos1	0.00144092949899908	-0.0763438244223007	0.037	0.129	1
Bclaf1	0.00145094178292601	0.465728162192257	0.64	0.555	1
Ccdc12	0.00145116375049553	-0.265927965070822	0.794	0.89	1
Mrps30	0.00145575486146528	-0.12864781300604	0.206	0.387	1
Ncor1	0.00145790034765279	0.364261289349596	0.836	0.839	1
Banp	0.00146675028307078	-0.148462626360225	0.164	0.316	1
1600012H06Rik	0.00147500876634081	-0.13452843194921	0.117	0.252	1
Cobll1	0.00148939094208113	-0.143058603783107	0.07	0.181	1
Luc7l	0.00149177594671325	-0.258726090347267	0.266	0.432	1
Stat6	0.00149249589207588	-0.164319424823453	0.252	0.445	1
Fam110a	0.00149303266858608	-0.0812959196484279	0.079	0.2	1
Rsu1	0.00150790261444113	-0.201548112229636	0.257	0.426	1
Tnf	0.00151053933615725	-0.269597294427601	0.079	0.2	1
Cd200	0.00151096669421393	-0.218234781526719	0.126	0.265	1
Peak1	0.00151798341025271	0.50291192305127	0.514	0.458	1
Derl1	0.00152744126369522	-0.18275029760208	0.411	0.619	1
Pfkl	0.00152878162768332	-0.209422179051327	0.168	0.323	1
Klk8	0.00154293959706786	0.375275931454509	0.435	0.303	1
Srsf9	0.00154386977717432	-0.246555879045459	0.579	0.716	1
Ddost	0.00154581612182263	0.275817868824792	0.612	0.516	1
Arpc4	0.00156164209581492	-0.246810312389709	0.813	0.916	1
Mrfap1	0.0015685025667139	-0.249324653638878	0.645	0.839	1
Susd3	0.0015696052860956	-0.125091000486468	0.285	0.497	1
H2-Ob	0.00157235215953241	-0.155419321970217	0.028	0.11	1
Gbp7	0.00157809777884959	-0.279389437474375	0.766	0.897	1
Ifrd1	0.00158844734533642	-0.0987190593868468	0.107	0.245	1
Irf4	0.00159929176551923	-0.370442329599345	0.164	0.303	1
Lsm5	0.00166177594702228	0.262615340777436	0.612	0.561	1
D2hgdh	0.00166388669742102	-0.118026252773479	0.028	0.11	1
Fcho2	0.00166948499253809	-0.172182299019076	0.304	0.497	1
Cisd2	0.00167397368921008	-0.203258700199246	0.547	0.735	1
B3gnt2	0.00168927671405103	-0.204129655232435	0.402	0.606	1
Tab2	0.00169054779523708	0.352330023625668	0.607	0.535	1
Gm12216	0.00169630202692918	0.306403295041229	0.449	0.329	1
Ppp1r11	0.00169647887878284	-0.201344020995871	0.636	0.826	1
Rab1a	0.00170846430553431	-0.200374080998401	0.407	0.606	1
Esyt1	0.00171435227937751	0.320871668510214	0.776	0.697	1
Podnl1	0.00171967125568861	0.358694638379014	0.785	0.755	1
Ipo11	0.00173739714466207	0.18578070426942	0.154	0.052	1
Tmem167	0.00174058167637604	-0.226640094484093	0.78	0.884	1
Psmd2	0.00174756533988276	-0.251071149530571	0.523	0.697	1
Cyth2	0.00175921027807967	-0.122653464308477	0.271	0.497	1
Arf1	0.00176131591156401	-0.22474232423824	0.804	0.897	1
AI504432	0.00176578654958625	-0.21035256001833	0.29	0.477	1
Prpf3	0.00177995505712578	-0.135450784467091	0.112	0.252	1
Lpar6	0.00178020710995181	0.448856574507171	0.369	0.258	1
Scd2	0.00178686263884899	0.366145968017083	0.332	0.213	1
Fam76b	0.00179104902816421	-0.129192785952422	0.206	0.368	1
Psma2	0.00182040219308992	-0.224838141563639	0.85	0.935	1
Tiprl	0.0018270800038084	-0.122731617704518	0.318	0.535	1
Ints12	0.00183640133737155	-0.145191655341077	0.079	0.194	1
Irgm1	0.00183948011435067	0.321745019745452	0.477	0.361	1
Phf6	0.00184061353556738	-0.275414365804363	0.36	0.548	1
Erp29	0.00184065962266091	-0.230339500317471	0.565	0.768	1
Chpt1	0.00184700256578939	-0.05656843255631	0.028	0.11	1
Ints13	0.00185265965665814	-0.21037533680677	0.224	0.381	1
Mob1a	0.00185920479614757	-0.184618577835294	0.654	0.839	1
Plscr1	0.00186834991682749	-0.1584279125984	0.121	0.258	1
Inpp5b	0.00187425370291993	-0.198486102453872	0.336	0.529	1
Iglc3	0.00187754937173539	-0.270892764485699	0.051	0.148	1
Sh3kbp1	0.00188498557128886	-0.26436074214687	0.762	0.897	1
Rbm5	0.00189088745875546	0.297624978978162	0.738	0.723	1
Hist1h2ap	0.00189378120516723	0.248898665986804	0.332	0.219	1
Mtf1	0.00190102544325489	-0.142557597948009	0.136	0.277	1
Psmb5	0.00193179860914812	-0.220359855957369	0.776	0.89	1
Wsb1	0.00193190138033908	-0.131945982005017	0.229	0.406	1
Yrdc	0.00193813634062159	-0.117883205190186	0.201	0.381	1
Snx12	0.00194551152297391	-0.120641699323573	0.168	0.323	1
Capza1	0.00195118975204954	-0.254270075633164	0.794	0.91	1
Hnrnpa2b1	0.00195490554561646	-0.207758799567405	0.972	0.987	1
Tet3	0.00195536805028539	0.41405956358244	0.416	0.31	1
Sec23b	0.00195933665647257	-0.222003480899897	0.243	0.419	1
Maf1	0.00196149361609739	0.24169515000311	0.495	0.387	1
Ssr4	0.00196359742438566	-0.383885953768566	0.832	0.877	1
Prr12	0.00197431043111591	0.327447601642049	0.243	0.135	1
Rps19bp1	0.00197958099928057	-0.138036499996007	0.201	0.381	1
Lcp1	0.00198115350159119	-0.176269211979361	0.977	0.981	1
Ranbp10	0.00198470891169959	0.184298119033899	0.523	0.4	1
Slc25a5	0.00198584811800425	-0.225206730090066	0.855	0.929	1
Fgfr1op2	0.00200610391157973	-0.288362946077442	0.715	0.826	1
Bcap31	0.00201347397268483	0.323210164788441	0.743	0.697	1
Imp4	0.00201542925891017	-0.142498478908914	0.313	0.516	1
Tmf1	0.00202805592085716	-0.233395911485705	0.294	0.477	1
Prelid3b	0.00203315100906391	-0.170820068551483	0.276	0.465	1
Sec11a	0.00203502766287401	-0.251261834485975	0.706	0.865	1
Dpy19l1	0.00203664530186774	-0.131348381404575	0.159	0.303	1
Banf1	0.00204183538281742	-0.212243012975431	0.561	0.768	1
Abce1	0.00204650753273611	-0.19085474414195	0.21	0.374	1
Lpxn	0.00204802966184035	0.31989888368969	0.542	0.471	1
Bcl2l13	0.00206804533432244	0.257745136677172	0.206	0.097	1
Frmd8	0.00207316784007794	-0.19986741503159	0.364	0.548	1
mt-Nd6	0.00207642267643267	-0.138462042192873	0.21	0.387	1
Snhg6	0.00207921233150913	-0.189976706163012	0.294	0.477	1
Xlr4c	0.00208442107973792	-0.123480489850109	0.079	0.194	1
Atp5l	0.00209224878031728	-0.225908308531143	0.949	0.974	1
Fam117a	0.0020963354042068	0.260835896115794	0.266	0.148	1
Hnrnpll	0.00210667576460095	-0.146361822645094	0.252	0.445	1
Irf8	0.00210837394531855	-0.351511802799037	0.43	0.606	1
Senp6	0.00210954754620252	0.471407994324186	0.607	0.561	1
Nlrc3	0.00211869996918079	0.299269132254022	0.28	0.168	1
Crybg1	0.00212859121030352	-0.162005335835783	0.341	0.548	1
Tmem8	0.00216022674840681	-0.11129129253614	0.037	0.123	1
A530088E08Rik	0.00218958684851812	0.28915739481928	0.206	0.097	1
Atp6v1f	0.0022082038638924	-0.242247340454643	0.864	0.897	1
Plcl2	0.00221794147763437	-0.117833877804411	0.224	0.4	1
Hnrnpr	0.00222277464365665	0.405790421530302	0.584	0.523	1
Mxd4	0.0022337794924048	0.410004526013121	0.636	0.581	1
Zfp281	0.00224702390833629	-0.175332252243957	0.159	0.31	1
Tada3	0.00226097439541313	-0.120835927026919	0.182	0.348	1
Acap1	0.00227238158295714	0.307946786703993	0.64	0.568	1
Tbc1d14	0.00227932291324306	-0.122640284994581	0.121	0.258	1
Prr13	0.00228964573850921	-0.266099162962454	0.78	0.903	1
Jak1	0.00229069471513825	-0.204351569689391	0.86	0.948	1
Fabp5	0.00229432277300668	-0.312230007104257	0.107	0.226	1
Usp45	0.00229685705901323	-0.0900461863269596	0.145	0.297	1
Dhrs1	0.00230051998604352	-0.220055567375408	0.248	0.413	1
Dnajc3	0.00233820604354017	0.330747325659978	0.752	0.748	1
Mndal	0.00234202955763405	-0.290322235791739	0.752	0.858	1
Pold4	0.00236436764995414	-0.195428112230313	0.402	0.6	1
Dhx15	0.00236491642279289	-0.148801428302132	0.537	0.748	1
Dnm2	0.00236511463318632	-0.196272443758908	0.439	0.697	1
Slc9a9	0.00238399948897163	0.29741202302078	0.299	0.181	1
Gstp3	0.00241788248604849	0.327526893181099	0.36	0.265	1
Ap1s3	0.00243435048031831	-0.126975642538428	0.103	0.226	1
Cln3	0.00243839376625502	0.357086689159032	0.322	0.219	1
Snapc1	0.00243897192855684	-0.158592031618577	0.224	0.394	1
Dpy19l3	0.00244196575108104	0.267495963951637	0.126	0.039	1
Elovl5	0.00244860414115732	-0.182510411253278	0.173	0.329	1
Cdk19	0.00246305700741856	0.278255935012004	0.196	0.09	1
Kctd5	0.00246358112165233	-0.121612640051088	0.093	0.213	1
Myo9b	0.00247027375304084	-0.135155898280422	0.257	0.445	1
Tmem123	0.00249477692563216	-0.29301325541105	0.35	0.535	1
Ndufaf2	0.0025311555939595	-0.137617194389999	0.103	0.226	1
Gpr183	0.00254514320944073	-0.402173560520923	0.056	0.148	1
Eif1b	0.00256149097626302	-0.243865392385323	0.593	0.794	1
Ak3	0.00256884601367073	-0.227268059625609	0.215	0.381	1
Csk	0.00257534095682994	0.291082458126453	0.813	0.755	1
Grn	0.00258693640257941	-0.171512309825027	0.21	0.368	1
Csnk2b	0.00259297128323614	-0.234906651142169	0.738	0.871	1
Mrps12	0.00261797442729187	-0.242054081140318	0.439	0.645	1
Ppp2cb	0.0026256392622213	-0.220818291282444	0.276	0.465	1
Arl5b	0.00262723552233216	-0.090062275482681	0.089	0.213	1
U2surp	0.00263536972066279	0.369046238894642	0.556	0.49	1
Gm5914	0.00264044479135464	0.21165618505659	0.136	0.045	1
Ctbp1	0.00265986073999046	-0.194787443280781	0.472	0.665	1
Slc48a1	0.00266593062948605	-0.17901646325081	0.187	0.335	1
Calr	0.00266832627988275	-0.178480867365638	0.911	0.955	1
Selenot	0.00266957637002353	-0.185380019429019	0.472	0.671	1
Tob2	0.00267625551695939	-0.157778602019578	0.29	0.497	1
Phf5a	0.00269172676312228	-0.225858998583767	0.589	0.781	1
Sept6	0.00269188429061976	0.364325036451257	0.682	0.671	1
Atp5j	0.00269330317500525	-0.223164346260571	0.907	0.948	1
Ubl5	0.00271019948101667	-0.197732839632503	0.902	0.948	1
Rara	0.00272450550315241	-0.143233162190872	0.117	0.245	1
Polr3k	0.00274589923860909	-0.204406905873899	0.299	0.471	1
Pdlim1	0.00275960485251782	0.248312075316256	0.136	0.045	1
Nlrc5	0.00276837484452408	0.331419512815449	0.439	0.348	1
Ap2s1	0.00277290637268087	-0.24031389866559	0.659	0.819	1
Ddt	0.00277611280190924	-0.364310793080985	0.453	0.613	1
Cd79b	0.00277801069593902	-0.303911469044835	0.103	0.226	1
Gm49980	0.00278077528342443	0.356801876242206	0.252	0.142	1
Nedd4	0.00278207437629483	0.19894529231733	0.145	0.052	1
Trim24	0.00278592446138086	-0.0690439753135645	0.145	0.297	1
Psmd3	0.00280998962950893	-0.169842354187098	0.341	0.535	1
Cib1	0.00281743052573357	-0.254140224734836	0.453	0.665	1
Zfp729b	0.00281777147025844	-0.0581736109892603	0.084	0.2	1
Atxn7l3	0.00283625172783325	-0.134517394701402	0.238	0.413	1
Kif13b	0.00286131930276644	0.331377303896114	0.308	0.194	1
Tnrc6a	0.00287153567130552	0.343760185398329	0.607	0.542	1
Foxo3	0.00289368210624161	0.191910890624549	0.266	0.142	1
Il6ra	0.00290718988219803	-0.132312510519118	0.042	0.129	1
Med15	0.00291221495632277	-0.0486062484304941	0.229	0.413	1
Pcbp4	0.0029200253164534	-0.140789012528895	0.056	0.155	1
Rarg	0.00292735023198463	-0.054461351041522	0.042	0.129	1
Serpinb6b	0.00293144038400556	-0.294846257729136	0.458	0.619	1
Pitpna	0.00294687190698157	-0.188511183113214	0.771	0.871	1
Pltp	0.00295717854653965	-0.0781906778799207	0.028	0.103	1
Rin3	0.0029690557742287	-0.257787104279779	0.453	0.639	1
Emp3	0.00298098866986305	-0.249002104868654	0.729	0.865	1
Pmvk	0.00298950828386438	-0.165990954040181	0.196	0.335	1
Eci1	0.00299379664809814	0.307746934758871	0.35	0.245	1
Nit1	0.00300924964047291	-0.209388175363348	0.173	0.323	1
Psma5	0.00301350961014903	-0.217852202985452	0.673	0.845	1
Casp8	0.00302421613318245	-0.209680360198016	0.57	0.755	1
Ankrd44	0.00303315137352021	0.341349493942632	0.757	0.787	1
2210011C24Rik	0.00304403726627535	-0.153297893589873	0.07	0.174	1
Farp1	0.0030453035758898	-0.116171329102263	0.112	0.239	1
Serinc3	0.00304850300214736	0.284902186087634	0.935	0.897	1
Cxcr5	0.00304869032770594	-0.165654422153602	0.047	0.135	1
Kin	0.00304871736469856	-0.180150310533718	0.271	0.458	1
Cript	0.00305245753227815	-0.229537029261563	0.617	0.781	1
Lpcat3	0.00306033752964114	-0.162724012011274	0.178	0.329	1
Polk	0.00306046110648978	-0.12116721460528	0.112	0.239	1
Dusp1	0.00306731481428971	-0.22947874643889	0.126	0.252	1
Smad5	0.00307522014630498	-0.101743968426254	0.065	0.168	1
Pnkp	0.00307861424860833	-0.180385017670141	0.248	0.413	1
Aebp2	0.0030888975309726	-0.244352652884338	0.584	0.729	1
Fus	0.00308995326566203	0.348136386745437	0.799	0.787	1
Tmed10	0.00309321435107416	-0.198422885422978	0.626	0.787	1
Ubap2	0.00309387330310899	-0.240425613661306	0.224	0.374	1
Tfdp2	0.003103742291537	0.229165640976729	0.14	0.052	1
Higd1a	0.00315467272338007	-0.234003194694054	0.748	0.845	1
Wdfy2	0.0032138759130377	-0.108385726451849	0.168	0.316	1
Tsg101	0.00324734150358862	-0.117003345675067	0.332	0.516	1
Tmem126a	0.003252898630078	-0.253939566324214	0.444	0.606	1
Oaz2	0.00326788720209758	0.204867480859132	0.22	0.116	1
Actr2	0.00330336127394655	-0.218418634928471	0.893	0.961	1
Tnk2	0.00330920743635131	0.313387590070182	0.294	0.187	1
Slc17a9	0.00331759692346004	-0.105218161738346	0.075	0.181	1
Unc5cl	0.00332133182568014	0.291267369325063	0.192	0.084	1
N4bp3	0.00332461958302715	-0.0784991924439724	0.028	0.103	1
Hk1	0.00333848290247061	-0.159437463794148	0.364	0.581	1
Smc3	0.00335093431013432	0.30291397186913	0.57	0.484	1
Rftn1	0.00335494556526577	0.256533044907896	0.393	0.284	1
Ndfip2	0.00335941847656871	-0.192889904599055	0.341	0.535	1
Trerf1	0.00336019716885164	0.337167424205487	0.416	0.316	1
Psat1	0.00337364904999324	-0.165717772750631	0.093	0.206	1
Rps19	0.0033748564968768	0.183179275385982	0.991	0.994	1
Ppp4r2	0.00338346169467465	-0.161529301724019	0.453	0.677	1
Dhrs11	0.00338537138245509	0.189180902420656	0.131	0.045	1
Rit1	0.00338613240447397	-0.175143109847829	0.252	0.426	1
Entr1	0.00338683814244038	-0.201794047256538	0.229	0.387	1
Tax1bp3	0.00342522176744823	-0.094930723373002	0.079	0.187	1
Mea1	0.00344762708563345	-0.176572779085654	0.383	0.626	1
Myo1g	0.00348681320110202	-0.228541864062897	0.439	0.626	1
AB124611	0.00348706029756153	0.280985706064926	0.313	0.206	1
Mrpl53	0.00348897316213168	-0.193205288191947	0.397	0.548	1
Cd48	0.0034960531638285	-0.200096026736704	0.827	0.91	1
Rbmx2	0.00351637803729946	-0.0856059833045675	0.051	0.142	1
Zfp330	0.00352327391924994	-0.157944889504159	0.252	0.419	1
Ndufa4	0.00353234503916364	-0.209879266487505	0.902	0.955	1
Atp5d	0.0035368595931137	-0.205036152540769	0.864	0.935	1
Nub1	0.00354251055108479	0.297416233652077	0.458	0.361	1
Hint1	0.00355372773880135	-0.2643201845631	0.85	0.955	1
Dnm1l	0.0035692283863912	-0.105136924229148	0.28	0.465	1
Vps45	0.00357046420032826	-0.0425240676605426	0.042	0.129	1
Gramd4	0.00357347632777301	-0.173046987213383	0.126	0.252	1
Casp7	0.00358714022709213	-0.0426101635456282	0.22	0.387	1
Sdf2l1	0.00362206787278428	-0.18273809086352	0.28	0.439	1
Ets2	0.00363069058650781	-0.108896501309559	0.051	0.142	1
Dnajc10	0.00363721103367638	-0.203476835558727	0.14	0.271	1
Ccser2	0.00364316934609811	-0.151426330861735	0.187	0.335	1
Proser1	0.00364971705857294	-0.143023619508312	0.093	0.206	1
Zbtb33	0.00364971705857294	-0.121066615855551	0.093	0.206	1
Il2rg	0.0036516681521425	-0.199585067005263	0.888	0.935	1
Txnip	0.00365554473190449	0.343044253341716	0.65	0.561	1
Gm26510	0.00365652035676561	0.187362180676269	0.168	0.071	1
Tcp1	0.00369112651170004	-0.251623739087671	0.593	0.761	1
Trmt2a	0.00369268991787065	-0.0722230137704714	0.075	0.181	1
Coro1c	0.00369746379352811	-0.157169903352965	0.243	0.419	1
March5	0.00371229673103776	-0.136459308786399	0.36	0.6	1
Smndc1	0.00372475408585454	-0.146766865952902	0.318	0.503	1
Vav1	0.00372920589508687	-0.163750856867499	0.313	0.484	1
Rnft1	0.00373533047041176	-0.13597944347452	0.196	0.355	1
Sytl2	0.00374702734293124	-0.219088717650625	0.43	0.613	1
Elf1	0.00379566715788455	0.264004801428753	0.822	0.781	1
Rps3a1	0.00381233712707769	0.121415927687403	0.995	0.994	1
Ar	0.00381803420463757	0.168918772103064	0.117	0.032	1
Tprkb	0.00382381362834974	-0.119196930890252	0.131	0.265	1
Ube2a	0.00383472474730106	-0.21590557795526	0.463	0.645	1
Tagln2	0.00384240292023169	-0.290037854143125	0.701	0.826	1
Crk	0.00384320340074785	-0.165886890451622	0.201	0.361	1
Txndc12	0.0038528809773166	-0.147450429330194	0.196	0.348	1
Phax	0.00386883261241373	-0.244861275205566	0.346	0.516	1
Jak3	0.00387477849609802	-0.188895672720224	0.313	0.497	1
D730003I15Rik	0.00388503951588427	-0.13016314641239	0.037	0.116	1
Amfr	0.00389417794587997	-0.0993770569748715	0.29	0.49	1
Fam177a	0.00391895538099244	-0.0977516814133223	0.051	0.142	1
1700017B05Rik	0.00393002564592455	-0.0438369330875431	0.136	0.277	1
Creb3	0.00393606240287248	-0.149293392666973	0.15	0.284	1
Phlda1	0.00393610041662765	-0.0945110710706532	0.098	0.213	1
Aldh7a1	0.00397388958916035	-0.0986317098545166	0.079	0.187	1
Fcf1	0.00398525787123481	-0.228514362877457	0.364	0.561	1
Pced1b	0.0039861851503767	-0.189250185832702	0.182	0.323	1
Lpcat4	0.00399764452892556	-0.111566510832428	0.294	0.503	1
Atf4	0.00406130719666569	-0.192738278265196	0.369	0.555	1
Tox4	0.00410331613311515	-0.13595661179253	0.36	0.555	1
Flnb	0.00413042897125822	-0.229433298710338	0.117	0.226	1
Sri	0.004139691976947	-0.246794976456784	0.883	0.935	1
Zfp113	0.00415432617673677	0.211124123405173	0.131	0.045	1
Cst7	0.00415447963145596	-0.319021976463864	0.575	0.755	1
Uap1	0.0041643706804717	-0.140094427113228	0.145	0.277	1
Ndufa8	0.00416718896539357	-0.150778794475663	0.631	0.839	1
Bnip2	0.00416783017458268	-0.162634939036875	0.435	0.639	1
Borcs8	0.00418798045385583	-0.213497372940296	0.449	0.639	1
Psmg2	0.00419525782236656	0.227483721317742	0.332	0.213	1
Lsp1	0.00420710975158525	-0.225338850114334	0.949	0.987	1
Katnb1	0.00422146590363841	0.165856120385109	0.159	0.065	1
Ssna1	0.00426641484323823	-0.180993042700085	0.463	0.639	1
Glcci1	0.00431837677739666	-0.165835437559977	0.308	0.49	1
Tspan13	0.0043191629741924	-0.147654107138533	0.192	0.342	1
Ykt6	0.00438433522801766	-0.181106179558704	0.308	0.477	1
Pigyl	0.00438992228938893	0.239906314026103	0.299	0.194	1
F2rl1	0.00440982560415372	-0.143004253078357	0.07	0.168	1
Kremen2	0.004434731931205	-0.128928251602958	0.15	0.284	1
Snu13	0.00447962579045148	-0.222270938538782	0.631	0.794	1
Spns1	0.00448516098427288	-0.0784774052737935	0.117	0.245	1
Cox7a2l	0.00449938188848949	0.282641718389581	0.869	0.877	1
Slfn5	0.00455979277249962	0.28336259757353	0.187	0.09	1
Rusc1	0.00457766310813188	-0.127160559578767	0.14	0.277	1
Bud31	0.00459478107437009	-0.215562246584209	0.453	0.639	1
Hnrnpd	0.00461810510600793	0.322003595315163	0.766	0.774	1
Hbs1l	0.00465760285082765	-0.135813034444241	0.21	0.368	1
Naa38	0.00465796980819676	-0.195987963585373	0.444	0.658	1
Gm26917	0.00466177739826241	-0.0744848144800123	0.416	0.606	1
Eif2ak3	0.00466585223190729	-0.0784424403835273	0.056	0.148	1
Etv3	0.00467923671017924	0.316771004736509	0.322	0.219	1
Mphosph6	0.0047025191358882	-0.112749013312207	0.192	0.342	1
Sept1	0.00470398506084187	0.173241390332526	0.958	0.961	1
Clptm1l	0.00470769448081733	-0.177356859414854	0.453	0.658	1
Sp3	0.00472110963771067	-0.219192233932051	0.472	0.677	1
Cpped1	0.00473601399772285	-0.114981445673796	0.075	0.174	1
Tma7	0.00474339908578575	-0.142528813215841	0.916	0.961	1
Gm5547	0.00475233042503251	-0.171897989241085	0.154	0.284	1
Top3b	0.0047750093814912	0.256118767131929	0.229	0.129	1
Capn2	0.00479268229276712	-0.135401845830322	0.397	0.594	1
Ube2l3	0.00480144551542663	-0.18590505777581	0.794	0.89	1
Bod1l	0.00480482125868665	0.320357754466544	0.589	0.548	1
Ttc14	0.0048354620996276	0.295846854358348	0.71	0.735	1
Gdap2	0.0048384477485338	-0.0957580451297197	0.084	0.187	1
A630023P12Rik	0.00485310968175038	0.254436517004534	0.252	0.135	1
Nudcd3	0.00490637867482402	0.32680905229988	0.579	0.548	1
Farsb	0.0049564581678883	-0.176185120114098	0.192	0.335	1
Crebl2	0.00497308810181499	0.192976732378696	0.121	0.039	1
Vps18	0.00498743221823392	-0.0695085705395746	0.056	0.148	1
Tsc1	0.00498811500633371	0.241188190021641	0.136	0.052	1
Trabd	0.00499003634118595	-0.15216165039496	0.304	0.503	1
Nsa2	0.00499945998435745	0.311278514368392	0.907	0.871	1
Ppt1	0.00500372465767758	-0.190527742501326	0.336	0.516	1
Slc25a36	0.00500768212693695	0.273452389671919	0.238	0.135	1
Hnrnpc	0.00501647491689546	-0.239072152810444	0.762	0.877	1
Cnn2	0.00502264282231271	-0.17020407595669	0.935	0.948	1
Ahcyl2	0.00502959749488671	0.28457504097797	0.383	0.297	1
Mrpl21	0.00504028874470804	-0.186870049623369	0.393	0.587	1
Gng10	0.00506658033179262	0.253271291128567	0.617	0.535	1
Golph3	0.00508044142004066	-0.17500702317491	0.369	0.574	1
Dock10	0.00511593445674771	0.343629822039521	0.724	0.665	1
Cd22	0.00513001735151861	-0.202525895041754	0.033	0.103	1
Mak16	0.00516583756628381	-0.160994479418623	0.304	0.477	1
Gatad1	0.00518070744817781	-0.183055623533766	0.402	0.587	1
Pecam1	0.00521533960871878	0.274029245220774	0.327	0.206	1
Cltc	0.00526583221934527	-0.213927049603524	0.575	0.729	1
Chp1	0.00527280442848366	-0.127765204531123	0.229	0.4	1
Metrn	0.00528414259870303	0.274360825749893	0.252	0.155	1
Gstt2	0.00529398012254551	-0.173206816096908	0.206	0.348	1
Cers4	0.00529490248007091	0.303925012157968	0.435	0.323	1
Cmas	0.00529846133175345	-0.201333401209622	0.327	0.484	1
Oxr1	0.00530005748831881	0.24893173628214	0.346	0.245	1
Arrb2	0.00531914136870088	-0.20559192704161	0.393	0.6	1
mt-Co3	0.00531999388248076	0.198807921429331	0.977	1	1
Gatd3a	0.00532350634785754	0.305731572116379	0.336	0.239	1
Plec	0.00534490141772365	-0.254802425672835	0.444	0.639	1
Usp16	0.00535681631420282	-0.217325567347789	0.271	0.426	1
Galnt12	0.00539668834646737	0.32128784304624	0.308	0.213	1
Aimp2	0.0054041297696483	-0.0834108372725471	0.098	0.213	1
Gmpr2	0.00544947992420793	-0.0732029730028493	0.107	0.226	1
Dync1h1	0.00551952550014163	-0.127396844820975	0.341	0.548	1
Slirp	0.00553261284546521	-0.198748299120586	0.36	0.542	1
Ndufc1	0.00553858636418739	-0.296400897531025	0.673	0.794	1
Pknox1	0.00554825330587761	-0.15922102654339	0.21	0.368	1
Hgsnat	0.00555045306354146	0.212274544875205	0.145	0.058	1
Nkiras2	0.00555324204049482	-0.111600542561563	0.126	0.245	1
Polr3e	0.0055723347886646	-0.128334813115665	0.056	0.142	1
Haus8	0.00558444392134292	-0.056213880304402	0.103	0.219	1
Dennd4b	0.00560369315216193	-0.143963439020779	0.178	0.316	1
Tpd52l2	0.00561475040030197	-0.148813134100292	0.271	0.426	1
Ube2b	0.00564405852382098	-0.227381310889526	0.757	0.884	1
Zfyve16	0.00564651407677042	-0.0880318254985461	0.047	0.129	1
Lrrc58	0.00570599823727326	-0.0502511170812664	0.215	0.381	1
Abca7	0.00571399370604266	-0.155440612433278	0.168	0.31	1
BC147527	0.00573653012078548	0.203862320283706	0.248	0.142	1
Fkbp5	0.0057423943076477	-0.155738679165516	0.248	0.413	1
Mydgf	0.00574572327820476	-0.0861163897032864	0.463	0.671	1
Myh9	0.00576984620642812	-0.215604410101175	0.874	0.942	1
Ptger2	0.00577769897902046	-0.0934961462177762	0.065	0.161	1
Pdia6	0.00578353852482184	-0.233651325890855	0.509	0.671	1
Actr10	0.00578715731732375	-0.189967898097958	0.514	0.684	1
Myadm	0.00584634063722497	-0.104058270747413	0.033	0.103	1
Bad	0.00587501511755755	-0.137156658882066	0.22	0.368	1
B4galnt4	0.00591012164561521	-0.0389056469575314	0.084	0.187	1
Pigs	0.00595829997515665	-0.0832579165511679	0.238	0.419	1
Mtrf1l	0.00595882989490768	-0.0720331188327809	0.093	0.206	1
Snf8	0.00598113717225422	-0.193533486277996	0.612	0.794	1
Gsr	0.00598208464141101	-0.171452723701486	0.234	0.381	1
Tjap1	0.00600556077147129	-0.119072687309251	0.061	0.148	1
Txnl1	0.00602473232625248	-0.187074783942904	0.514	0.71	1
Golt1b	0.00604976619787315	-0.19396341954757	0.145	0.271	1
Foxp1	0.00606049727657823	-0.152456981676883	0.486	0.665	1
Polb	0.00608042151172993	-0.136245968968447	0.168	0.316	1
Gpr68	0.00608887952326733	-0.17251900371626	0.271	0.413	1
Mtch1	0.00611249644277154	-0.214832491348131	0.486	0.658	1
Thy1	0.00611838698619431	-0.24795399097798	0.855	0.897	1
Rbm6	0.00612431112000617	0.296437685259299	0.449	0.368	1
H6pd	0.00617454534360943	0.160554184199191	0.107	0.032	1
Ets1	0.00619856126289428	-0.196549974532533	0.963	0.981	1
Tmem183a	0.00620885809187747	-0.155084199651763	0.154	0.29	1
Atic	0.0062352848745933	-0.131473756956002	0.243	0.394	1
Aida	0.00625825065247819	-0.112830080950933	0.145	0.277	1
Epsti1	0.00626325159343752	0.319723337412175	0.888	0.935	1
Lgmn	0.00630211100634722	-0.104031660500989	0.037	0.11	1
Psmb9	0.00632167397629617	0.23442205264782	0.907	0.916	1
Skp1a	0.00632763765071267	-0.186532677252391	0.374	0.535	1
Aimp1	0.00633304457242996	0.28032953460691	0.678	0.645	1
Slc20a2	0.00634277277855034	0.178659320227799	0.154	0.065	1
Serinc1	0.00639361751324202	-0.142231773481175	0.336	0.51	1
Bag5	0.00639894175028235	-0.101850074477027	0.15	0.277	1
Psmb8	0.00641598773011668	0.142236606650109	0.963	0.974	1
Mthfsl	0.00641701482175651	0.320224432014715	0.435	0.368	1
St3gal4	0.00643172211595316	-0.0672271536776716	0.187	0.342	1
Ddi2	0.00643583100976562	-0.0449883422902935	0.168	0.31	1
Impa1	0.00646809622555181	-0.182468049448526	0.458	0.677	1
Tsr3	0.00646845545816834	-0.199786789911495	0.168	0.29	1
Calm3	0.00649053610511348	-0.164557705930031	0.766	0.91	1
Fam214a	0.00649339981220769	0.298147455904885	0.173	0.084	1
Zdhhc15	0.00649544586977029	-0.0836097374217892	0.051	0.135	1
Slc50a1	0.00650594263304457	0.287878183884457	0.575	0.523	1
Slc7a6os	0.00654458015691101	-0.0207213440289048	0.098	0.213	1
Atp2b1	0.00654509036483682	-0.224225010757563	0.682	0.845	1
Psmd13	0.00655919802222702	-0.196921295224625	0.598	0.8	1
Dhx8	0.00659368988328635	-0.146847722998773	0.285	0.458	1
Lrrfip1	0.00662943014892714	0.274872930521122	0.771	0.787	1
Tent4a	0.00665813802421426	-0.0994777234625232	0.037	0.11	1
Slc9a6	0.00669727909278924	-0.113306947369237	0.051	0.135	1
Xpa	0.00670335091197015	0.355592904885969	0.355	0.265	1
Donson	0.00671581525519573	-0.104638763774113	0.136	0.258	1
Emc2	0.00676020761050449	-0.0853421946958532	0.276	0.452	1
Mllt3	0.006819933282386	0.321257693272534	0.472	0.387	1
Sun1	0.00682298547880421	-0.074177511351266	0.093	0.2	1
Foxp4	0.00685653068929974	-0.166601609420425	0.14	0.258	1
Pycrl	0.00686068829427423	-0.0836993618131229	0.079	0.181	1
Nsun2	0.0068642161407823	-0.0562921265518633	0.192	0.348	1
Rab35	0.00687279726976146	-0.126271411814752	0.379	0.581	1
Dbi	0.00688411902813879	-0.314147313955339	0.607	0.729	1
Ptpn22	0.00689702167877447	-0.234920558123091	0.822	0.91	1
Tmc6	0.00690143642663083	-0.213049915417335	0.35	0.535	1
Hps6	0.00690519319505524	-0.12484484243478	0.061	0.148	1
Uba5	0.00692184752929391	-0.097377221815423	0.21	0.368	1
Fbxo11	0.00693375707951702	-0.116752262092953	0.238	0.4	1
Mdh2	0.00699832493082539	-0.194483160872418	0.724	0.884	1
Lpin1	0.00703934172152492	-0.151184268203798	0.103	0.213	1
Ubap1	0.00708296728558772	-0.0940978286842379	0.131	0.258	1
5033430I15Rik	0.00709275615700267	-0.124075758943692	0.079	0.174	1
Zfp445	0.00709745942486215	0.323311561423613	0.35	0.258	1
Pstk	0.0071551324427385	0.207333066479945	0.229	0.129	1
Commd7	0.00716211056487884	-0.16679829190056	0.477	0.665	1
Itm2a	0.00716886109161514	-0.113085858337006	0.075	0.168	1
Tmem33	0.00717674085537306	-0.152166661690492	0.318	0.477	1
Ndufaf7	0.00718435501745214	-0.0857732682029228	0.112	0.226	1
Nxt1	0.00720525773175716	-0.152266350774094	0.21	0.355	1
Rbbp6	0.00720666296590528	0.399244384330234	0.561	0.548	1
Cln5	0.00722106187876769	-0.0870151768500706	0.121	0.245	1
1600014C10Rik	0.00723966157225855	0.244116464215951	0.22	0.123	1
Rpp14	0.00724428592000539	-0.102252901107756	0.103	0.213	1
Snrpg	0.00726000975085461	0.230898085548402	0.916	0.942	1
Rrp1b	0.00727276786461093	-0.116476911063135	0.21	0.348	1
Cers5	0.00730081572207423	-0.0682184958017959	0.248	0.406	1
2210016F16Rik	0.00732444551090155	-0.142219122469615	0.369	0.561	1
Cnot8	0.00740737113493921	-0.159249593702565	0.234	0.387	1
BE692007	0.00742177337614458	0.389865431949273	0.813	0.794	1
March6	0.00742256452259396	-0.0808069664444941	0.252	0.426	1
Cep250	0.00742545754070608	0.342601176062497	0.472	0.387	1
Hsd17b12	0.00745924192079787	-0.0924183853748874	0.196	0.335	1
Nubp2	0.00746605917437213	-0.144958759207258	0.238	0.387	1
Isyna1	0.00751029488484586	-0.117447699889164	0.201	0.342	1
Smim8	0.0075390393136759	-0.123501565314185	0.201	0.342	1
Vkorc1l1	0.00756217242623808	-0.0611095942647753	0.051	0.135	1
Ipo7	0.00757503457352376	-0.139994518527727	0.201	0.348	1
Uba1	0.00757770699661883	-0.170817009982996	0.636	0.781	1
Rpl31	0.00759573553415222	0.172572033898148	0.939	0.955	1
Zfp984	0.00763726949262856	-0.100360187169534	0.103	0.206	1
Nt5c3	0.00764851832255545	-0.0402951340910616	0.248	0.426	1
Tubgcp3	0.00766047905013064	0.266234899530846	0.178	0.09	1
Grk5	0.00766505575463624	0.134091139630643	0.103	0.032	1
Scarb2	0.0077000186256308	0.290103640692127	0.336	0.252	1
Herc3	0.00777069153150147	0.174872296819865	0.121	0.045	1
Lypla1	0.00777529225122804	-0.118329993326999	0.28	0.458	1
Tbp	0.00778191515527149	-0.107377095702226	0.084	0.181	1
Hs2st1	0.00778976772900486	0.180957045125493	0.131	0.052	1
Irak2	0.00782036871258565	-0.164205378551954	0.192	0.323	1
Cyb561a3	0.00785097753782375	-0.0855052963422434	0.075	0.168	1
Cd82	0.00786110343716158	-0.127088681913603	0.682	0.826	1
Cd19	0.00787909375701545	-0.0874339359014425	0.061	0.148	1
Akirin1	0.00790421178897663	-0.184450555300619	0.458	0.632	1
Tle5	0.00790555143578806	0.190051037098057	0.958	0.955	1
Prkd2	0.00793155128499618	-0.195014834615468	0.407	0.594	1
Mgat5	0.00800435800696314	0.169943353258038	0.121	0.045	1
Dynlt1f	0.00801667775913434	-0.16557476577796	0.257	0.432	1
Psma4	0.00804833106288018	-0.216740679778415	0.766	0.91	1
Smc1a	0.00805258208825155	0.291152731475658	0.617	0.587	1
Fam172a	0.00806171957279456	0.299545078211431	0.346	0.265	1
Snrnp27	0.00808621534712229	-0.191834019766078	0.519	0.69	1
Ddx24	0.00809149412482934	0.30122034655827	0.818	0.845	1
Mark3	0.00813968690291107	0.298556516606815	0.453	0.374	1
Rps4x	0.00814299349619181	0.145762674119688	0.986	0.994	1
Als2cl	0.00814960284994942	-0.0556237794006114	0.056	0.142	1
Ndufb2	0.0081731104487887	-0.209244195538369	0.589	0.768	1
Rtn4	0.00817401382816286	-0.133407268829347	0.416	0.613	1
Cdk4	0.00818091667379608	0.338538116549452	0.439	0.361	1
Nudt21	0.00818534419014431	-0.158478181530346	0.617	0.761	1
Ifi35	0.00818964863748836	0.267370304245796	0.542	0.458	1
Pcnp	0.00819718512265568	-0.212030100033298	0.514	0.697	1
Hspa5	0.00819853730216636	-0.157366026352085	0.827	0.877	1
Anapc10	0.00821724649299353	-0.157347379915194	0.126	0.239	1
Mad2l1bp	0.00822431802903223	-0.10676092524246	0.178	0.329	1
Tet2	0.0082400227413491	-0.0603798851022709	0.224	0.394	1
Tmem37	0.00825902406951889	-0.0842471721732566	0.07	0.161	1
Ddx6	0.00830096440272457	0.306051317766958	0.86	0.839	1
Alg3	0.00831260362975775	-0.0936882484483617	0.042	0.116	1
Ghitm	0.00831780426447411	-0.180065201167326	0.565	0.742	1
Dtx2	0.00834150535210916	-0.0642129071709826	0.056	0.142	1
Slc25a32	0.008348800481817	-0.083912908889319	0.07	0.161	1
Foxn2	0.00838518679675708	-0.135839229287264	0.201	0.342	1
Sidt2	0.0083966418939794	-0.169208715157627	0.364	0.568	1
Spin2c	0.00844783854856021	0.168361814777914	0.103	0.032	1
Ccnc	0.00849185161260105	-0.133696201467989	0.215	0.355	1
Relb	0.00850464092767651	-0.120273032265789	0.327	0.503	1
Ppox	0.00852172930373149	0.192420875300738	0.164	0.077	1
Trim56	0.00852873452605992	0.324301332575021	0.481	0.4	1
Gcsh	0.00852992076294318	-0.0942033594329554	0.042	0.116	1
Galnt6	0.00855650429592957	-0.25312769794001	0.327	0.51	1
Sfxn3	0.00857639411663415	-0.157064692946058	0.159	0.284	1
Prdx2	0.00859702518007578	0.221768956323593	0.799	0.813	1
Il17ra	0.00860228833164428	-0.180352384086515	0.397	0.568	1
Slc6a6	0.00861855251749055	0.00397331158864678	0.206	0.368	1
Pigx	0.00862670919243804	-0.200764853902154	0.477	0.684	1
Pwwp3a	0.00863885905041579	0.24342774714207	0.28	0.181	1
Gbe1	0.00866831008001951	0.160610751090467	0.103	0.032	1
Dda1	0.00872117414094585	-0.166974781441477	0.449	0.632	1
Usf1	0.00872469368907397	-0.0861167617898962	0.192	0.342	1
Nipbl	0.008732569697381	0.296250285997829	0.687	0.658	1
Sar1a	0.00875471923942192	-0.158371666499231	0.425	0.619	1
Cbx6	0.00877672327283193	0.279753264322336	0.262	0.168	1
Klf13	0.00878563061507791	-0.234958437679485	0.64	0.755	1
Ppp3cc	0.00878872926389841	-0.112194102380393	0.355	0.542	1
Srrt	0.00879854817748484	0.28490943155345	0.463	0.374	1
Triap1	0.00883763011772009	-0.135611498335577	0.22	0.374	1
Akt2	0.00884829353349558	-0.123280058172154	0.308	0.477	1
Ddx42	0.00885145081250498	0.299351807213942	0.453	0.361	1
E230001N04Rik	0.00885998061552484	0.17672963664766	0.112	0.039	1
Tmx3	0.00889616672573363	-0.048354108555419	0.36	0.542	1
Tspan5	0.00893929080750464	-0.107135654612522	0.229	0.4	1
Dip2b	0.00897260549047285	-0.163100491097648	0.271	0.426	1
Mat2a	0.00897760359953311	-0.201227090720389	0.486	0.632	1
Pomp	0.00897778699899686	-0.176052214838772	0.864	0.942	1
Snrpf	0.00899605353853395	0.209077473427726	0.874	0.89	1
Tor1aip1	0.00899780035940036	0.291100013926161	0.692	0.639	1
Pde12	0.00902696845933204	-0.100321110343388	0.136	0.258	1
Zfp644	0.00903186559878918	0.305297716811756	0.495	0.432	1
Gm19585	0.00907811661292428	-0.273341793916767	0.757	0.852	1
Dnlz	0.00908549224821071	-0.115061964576945	0.248	0.413	1
Riox2	0.00908720880605114	-0.138702846578036	0.192	0.323	1
Iqsec1	0.00909002045879638	0.202724431913781	0.22	0.123	1
Nop58	0.00910937936444317	-0.165471060253729	0.285	0.452	1
Emc4	0.00913144151574286	-0.125818445527591	0.22	0.374	1
Fryl	0.00915742145065427	-0.111987686038955	0.575	0.761	1
Dusp7	0.00918406019272697	-0.20926156273341	0.332	0.497	1
Lbhd2	0.00919033140578632	0.156567755086327	0.112	0.039	1
Kdsr	0.00924298188008533	0.244970535365193	0.178	0.09	1
Nol12	0.00930840975843665	-0.164409454293644	0.346	0.516	1
Golm1	0.00933161333097406	-0.0361073800303124	0.14	0.258	1
Herc1	0.00933264556113018	0.351781411228868	0.505	0.432	1
Pole3	0.00935914158356532	-0.0924783802688154	0.145	0.271	1
Lockd	0.00937782624178161	0.209591222718205	0.276	0.168	1
Tmem109	0.00949078063598802	-0.0835164516521745	0.051	0.129	1
Cerk	0.00950426514687212	0.109828003636255	0.14	0.058	1
Atrx	0.00951172394335076	0.364783689834025	0.776	0.806	1
Plxnc1	0.00958112124001443	0.2986162291041	0.271	0.174	1
Rhoh	0.00958122233074157	-0.231705044908422	0.696	0.826	1
Bmi1	0.0096057303091656	-0.130090549424537	0.15	0.271	1
Nfkb2	0.00965560434022333	-0.185293659419402	0.29	0.439	1
Serpina3f	0.00968617525030463	0.475720020273337	0.355	0.252	1
Rap2a	0.00970049918338358	-0.203603111622643	0.182	0.316	1
Fam20b	0.00970208405796801	0.193696908826834	0.145	0.065	1
Acsbg1	0.00971110658072856	0.134203275513918	0.14	0.058	1
Atp6v1g1	0.00973002970320783	-0.219951897723919	0.687	0.832	1
Vsir	0.0097341856836358	-0.220840252908028	0.72	0.865	1
Crlf2	0.00979147257207629	-0.213325543161778	0.565	0.735	1
Yars	0.00983191972434122	-0.138428655716412	0.098	0.2	1
2900060B14Rik	0.00983668081890302	-0.078424740274149	0.051	0.129	1
Rhbdf2	0.00983668081890302	-0.0996333739167511	0.051	0.129	1
Vamp5	0.00985227534501099	-0.185921078764797	0.435	0.619	1
Ahctf1	0.0098575741484282	0.0132368088754615	0.178	0.329	1
Idh3a	0.00986072933178503	-0.189712542201508	0.285	0.439	1
Nisch	0.0099026923198895	0.296039769896302	0.491	0.439	1
Psmc2	0.00991500977353876	-0.194048456772601	0.519	0.69	1
Tasp1	0.00996750687025092	0.247911330677105	0.159	0.077	1
Abi1	0.00999320104003115	-0.254090268725821	0.523	0.677	1
Dtnb	0.0100095980837671	0.157908729242718	0.173	0.084	1
Ppp2r1b	0.0100293631098867	-0.105592442424779	0.107	0.213	1
2810004N23Rik	0.0100382566424097	-0.18697706234535	0.322	0.471	1
Ago1	0.0100420663518587	0.24519015271695	0.206	0.116	1
Ppp1r18	0.0100600267829746	-0.21186762777145	0.836	0.935	1
Rnf121	0.0100793877438571	-0.111947093676476	0.178	0.323	1
Ddx50	0.010153498994356	0.297692851614926	0.579	0.561	1
Nfrkb	0.0101728181463721	0.2367820670584	0.276	0.174	1
Zc3h14	0.0101730024060191	0.266048420921018	0.355	0.258	1
Xylt1	0.0101859739144899	-0.0184203340376565	0.047	0.123	1
Gimap4	0.010186037734952	0.15138647881204	0.981	1	1
Romo1	0.0102129722863534	-0.221957532791037	0.659	0.813	1
Pex3	0.0102370611398114	0.155077464386329	0.154	0.071	1
Ogfod2	0.0102732799313411	-0.119219415037988	0.07	0.155	1
Eif1ax	0.0102776209193197	-0.220007774603555	0.561	0.703	1
Get4	0.010280213131364	0.00641570360592641	0.15	0.277	1
Slpi	0.0103069959987896	-0.0629311716103739	0.089	0.187	1
Pgrmc1	0.0103413062595918	-0.0870012894716908	0.229	0.387	1
Itm2c	0.0103424259401564	0.245286512521981	0.729	0.748	1
Timm10b	0.0103572777211199	-0.243386295675871	0.664	0.826	1
Opa3	0.0104197310587579	-0.0605171609730785	0.075	0.168	1
Nt5e	0.010447027268481	-0.0566351577397506	0.07	0.161	1
Zfp945	0.0104566768405432	0.227253844333693	0.201	0.116	1
Pcna	0.0104702632065149	-0.296814242667068	0.481	0.677	1
Zfp831	0.0104773459114892	0.338220348555437	0.285	0.187	1
Gsk3a	0.0104839863306073	-0.163519897297711	0.379	0.561	1
Galk2	0.0105364185331357	-0.147082948214219	0.215	0.348	1
Cd9	0.0105941968934073	-0.139161259988613	0.154	0.277	1
4732440D04Rik	0.0106569932242728	0.240121408789359	0.21	0.116	1
Hspa14	0.0106956301632384	-0.216213407341289	0.35	0.503	1
Tomm22	0.0107295852956012	-0.178780447635579	0.771	0.884	1
Tstd3	0.0107697183357788	-0.137099751767415	0.154	0.271	1
Kif5b	0.0107971181877543	-0.170886106109975	0.645	0.794	1
Gm2682	0.0108152307050204	0.520118640216825	0.631	0.6	1
Plekhg2	0.010816829390548	-0.035324297303831	0.234	0.406	1
Mtmr3	0.0108254522234732	-0.130429410863077	0.168	0.29	1
Zswim8	0.0108909937721568	0.210153089979836	0.304	0.213	1
Rtf1	0.0109046532925173	0.25911312331961	0.696	0.6	1
Znhit2	0.0109159098842901	-0.0927502773242116	0.159	0.284	1
2700062C07Rik	0.0109998790457957	0.15028155827738	0.229	0.129	1
Ercc6l2	0.0110065207964726	0.2415157874892	0.159	0.077	1
Rpl37	0.0110295469001293	0.116585254852549	0.986	1	1
Polr2a	0.0110640615455733	0.250517494961937	0.561	0.477	1
Nsmaf	0.011075422156676	0.321350267699464	0.612	0.587	1
St6galnac4	0.0110783115270598	0.279859242449799	0.238	0.148	1
Psmc1	0.0110909024159903	-0.144569206055611	0.36	0.535	1
Igflr1	0.0111025274527609	-0.0740222726867187	0.121	0.232	1
Ammecr1	0.0111191969604512	-0.116702701330431	0.093	0.194	1
Arfrp1	0.0111702155797096	-0.141335795814208	0.327	0.497	1
Ccdc85b	0.0111702155797096	0.2581049562571	0.43	0.355	1
9930111J21Rik2	0.0112008851578916	0.346737953159295	0.57	0.523	1
Cd72	0.0112060454898938	0.0405370367394623	0.131	0.052	1
2610002M06Rik	0.0112207435362671	-0.12321354651249	0.21	0.348	1
Nfatc2	0.0113042733752889	0.211509597747822	0.453	0.355	1
Brd3	0.0113417871213004	0.383116042346273	0.313	0.232	1
Rraga	0.0115350205759119	-0.130533178576602	0.266	0.426	1
Zbtb8os	0.0115540844230182	-0.126876808887689	0.467	0.665	1
Scrn3	0.011571496290792	-0.0849096958029014	0.047	0.123	1
Hes6	0.0115953975354553	0.339509776211842	0.341	0.265	1
Kctd2	0.0116138719345003	0.24583502223392	0.201	0.116	1
Rpain	0.0116291960744698	-0.0958014446784987	0.112	0.219	1
Vezf1	0.0116353082164694	0.321358976483922	0.346	0.258	1
Nasp	0.0117070438687999	-0.18688998620631	0.332	0.484	1
Unc119	0.0117288026566317	0.223446624398241	0.491	0.413	1
Cldnd1	0.0117343025742045	-0.0713473302468948	0.173	0.303	1
Smg9	0.0117662331813064	0.21442365953209	0.201	0.116	1
Sbk1	0.0117825113727894	-0.0491319836302448	0.047	0.123	1
Rnaseh1	0.0118089830531184	-0.0415589219777343	0.131	0.252	1
Nin	0.0118236652743251	0.282893016306454	0.308	0.213	1
Ube2j1	0.0118300014727234	-0.0983539360851952	0.29	0.477	1
Pik3ca	0.0118302055974053	-0.159067686582945	0.299	0.439	1
Cmss1	0.0118339815368101	0.169740406757529	0.117	0.045	1
Stambp	0.0118831679856356	-0.103096406732201	0.136	0.245	1
Srm	0.0119030137044683	-0.184857481836373	0.098	0.194	1
Psmg4	0.0119253461438141	-0.164680795855286	0.346	0.497	1
Ndufb6	0.011927376994589	-0.146191183167548	0.467	0.658	1
Egln3	0.0119780088456083	-0.0943547973014433	0.065	0.148	1
Mrpl32	0.0119854149193635	-0.175125426712546	0.463	0.626	1
Nipsnap3b	0.0120338960537746	-0.15267607561668	0.238	0.394	1
Mpv17l2	0.0120481355385375	-0.0892117268401353	0.192	0.323	1
Tnrc6b	0.0121749939619081	0.361672387556433	0.696	0.652	1
Sesn1	0.012199380406099	0.277531814755962	0.276	0.181	1
Srrd	0.0122617225057339	-0.116535448908161	0.117	0.219	1
mt-Co2	0.0123074250657906	0.14541983240832	0.967	1	1
Paqr4	0.0123485836483223	-0.180057298914993	0.107	0.2	1
Cyth4	0.0123706239996225	0.254167717107572	0.743	0.742	1
Ifi203	0.0123938195531395	-0.292325284605021	0.776	0.91	1
Smim15	0.0124109882843948	-0.197809739430996	0.397	0.555	1
Abhd11	0.0124356110250681	-0.0836015889680759	0.061	0.142	1
Ube2s	0.0124614092178746	-0.207018383000424	0.659	0.845	1
Map3k11	0.0124862951949888	-0.158084490360411	0.178	0.303	1
Stat5b	0.0125084807167393	-0.155057252575436	0.294	0.465	1
Syvn1	0.0125471975424022	-0.102976176402681	0.145	0.265	1
Tmem131	0.0125639978112844	0.237297098054365	0.229	0.142	1
Ublcp1	0.0126277532481529	-0.104551568921374	0.089	0.181	1
Nif3l1	0.0126287193744949	-0.0775136342376272	0.056	0.135	1
Mtx2	0.0126378332980762	-0.115369003387884	0.187	0.316	1
Arf3	0.0126612268651047	-0.166622783397196	0.369	0.535	1
Hscb	0.0126662383114768	0.299837628776614	0.341	0.277	1
Selenos	0.0126719088864858	-0.178003575149456	0.626	0.8	1
Zfp217	0.0126991058962561	-0.109589166754575	0.215	0.335	1
Pip4p1	0.0127633608734375	0.205674594514336	0.243	0.148	1
Tbc1d10c	0.012780583669132	0.245491128185336	0.827	0.839	1
Tmem165	0.0127824686208287	-0.201078624091402	0.322	0.458	1
Pcbp2	0.0128284680223807	0.205557128427276	0.879	0.884	1
Emc7	0.0128545564919698	-0.164760939297509	0.523	0.729	1
Bnip1	0.01289345674256	-0.0937802692903395	0.117	0.219	1
Mgat4a	0.012894509016195	0.162144480880463	0.117	0.045	1
Sptlc1	0.0129757230199823	-0.171849634571667	0.187	0.31	1
Scly	0.0129923741580205	0.29909721073765	0.29	0.213	1
Gon4l	0.0129988149827579	0.347701129461186	0.481	0.432	1
Crls1	0.0130185375662147	-0.0993491273246107	0.117	0.226	1
Lamtor2	0.0130211196905618	0.184620332192993	0.72	0.716	1
Arl1	0.0130267280814467	-0.232682886696005	0.407	0.568	1
Spock2	0.0130668843254372	0.271892574574381	0.15	0.071	1
Ints8	0.0131031441989542	-0.0465593972288918	0.117	0.226	1
Rnaset2b	0.0131552923830909	0.246763511729794	0.463	0.406	1
Zfp398	0.0131580793691986	0.290647873018218	0.224	0.135	1
Rnps1	0.0131677793438713	-0.176037023286313	0.523	0.703	1
Camk1d	0.013234374515758	0.225987405402857	0.196	0.11	1
Slc4a7	0.0132451033566108	0.324909376322738	0.346	0.258	1
Sdhaf2	0.0132565396018851	-0.126474466245226	0.29	0.452	1
Rabepk	0.0133306017889146	-0.0387679192695327	0.112	0.219	1
Hist1h4d	0.0133757646384819	0.215323849568664	0.374	0.277	1
Pin1	0.0134065085561699	-0.101036640819109	0.313	0.465	1
Mdh1	0.0134239662626824	0.224200590824076	0.654	0.639	1
Rpl19	0.013452709807101	0.10319759977806	1	1	1
Slc9a8	0.0134578577292678	0.231847215731711	0.234	0.148	1
Sgta	0.0134910729355312	-0.093596719414541	0.21	0.355	1
Crebrf	0.0134923167315755	0.310496162581885	0.411	0.335	1
Naprt	0.0135305955015114	-0.0958690255981393	0.037	0.103	1
Psip1	0.0135365360935822	0.300652991797363	0.579	0.497	1
Bclaf3	0.0135441119356387	-0.0990095615809004	0.107	0.206	1
Ppme1	0.0136060421816706	-0.067722257662644	0.234	0.394	1
Lmbrd2	0.0136468449700966	-0.0814316571709121	0.07	0.155	1
Tbk1	0.0136756788031688	-0.0988602026695423	0.238	0.387	1
Gbp3	0.0136800365528645	-0.231976632752071	0.425	0.568	1
Ppm1b	0.013711285817752	-0.115254705041281	0.276	0.439	1
Tiparp	0.0137421273227456	-0.0480579420363786	0.075	0.161	1
Rassf1	0.0138659602136004	-0.0759800324099308	0.22	0.361	1
Myc	0.0138858772114629	-0.226925735184332	0.107	0.2	1
Pnn	0.0139487097339465	0.347714303644965	0.579	0.51	1
Mob4	0.0139737804279409	-0.146439592221113	0.467	0.626	1
Anapc1	0.0140064542640661	0.264914617765934	0.285	0.2	1
Tmem208	0.0140668451319448	-0.207509307688444	0.561	0.716	1
Slc39a10	0.0140763587194897	-0.0834740572520828	0.07	0.155	1
[truncated: 5,449 more rows]
