# Supplementary material for: The Dynamic Change of Immune Responses Between Acute and Recurrence Stages of Rodent Malaria Infection
Source: Front Microbiol. 2022 Feb 17;13:844975. doi: 10.3389/fmicb.2022.844975 (PMC8891988; doi:10.3389/fmicb.2022.844975)
Supplement: Supplementary Table 2 — The differentially expressed genes of Treg cells between day 16 and day 8 post-infection. [file Data_Sheet_2.CSV]

	p_val	avg_log2FC	pct.1	pct.2	p_val_adj
S100a8	2.21479992081868e-41	1.54571501769626	0.935	0.116	3.9430082990335e-37
Igkc	9.95532572912862e-29	-2.07495455253173	0.871	0.989	1.77234663955677e-24
S100a9	4.9373406492946e-28	1.15375409535404	0.839	0.175	8.78994755793917e-24
Slc4a1	1.14229372146146e-22	0.718388089346496	0.419	0.019	2.03362551231785e-18
Ngp	6.92717394038961e-20	0.656632415542973	0.371	0.015	1.23324477660756e-15
AY036118	7.3376532282032e-18	-1.32227987757889	0.887	0.985	1.30632240421702e-13
Camp	7.04321939395252e-16	0.457157856673775	0.274	0.007	1.25390434870537e-11
Dnaja1	2.47075196410558e-12	-1.20273372775391	0.79	0.918	4.39867972169716e-08
Tmcc2	4.7185412536924e-12	0.298424650262028	0.194	0.004	8.40041899394858e-08
Alas2	2.77100006481961e-10	0.284051558101704	0.145	0	4.93321141539836e-06
Ucp2	3.39832351403421e-09	0.738066588657224	0.952	0.813	6.0500353520351e-05
mt-Nd1	5.96870366031777e-09	0.590061651286696	1	0.974	0.000106260831264637
Car2	6.37780569463931e-08	0.319960110735998	0.323	0.071	0.00113544074781664
Hspa8	1.42902559950589e-07	-0.477715796054695	1	0.985	0.00254409427480033
Aqp1	3.62575666034189e-07	0.225210997992417	0.145	0.011	0.00645493458240666
Jchain	4.05890170420705e-07	-0.890459680038861	0.113	0.455	0.00722606270399981
Sptb	5.38470709630741e-07	0.20453748052445	0.113	0.004	0.00958639404355609
Rps2	7.31640802280936e-07	0.55139978177218	1	0.978	0.0130254012030075
Rsad2	9.03119796557525e-07	0.276339848600311	0.29	0.067	0.0160782417381136
Rbm3	2.10941790660824e-06	0.534980053126589	0.919	0.836	0.0375539669913465
Ighg2c	2.11033401732203e-06	-0.917053491540516	0.339	0.612	0.0375702765103841
Apol11b	2.51689195144336e-06	0.276865643059057	0.177	0.026	0.0448082274115462
Naxe	3.68686226725058e-06	0.300632075155702	0.387	0.127	0.0656372089438621
Lcn2	3.95453165479119e-06	0.252841802806847	0.161	0.022	0.0704025270502476
Anxa4	4.24208209128258e-06	0.171043193328487	0.113	0.007	0.0755217874711037
Ung	5.05460987617899e-06	0.195373799491566	0.113	0.007	0.0899872196256146
Alg6	5.31287839674785e-06	0.146297552776786	0.113	0.007	0.094585174097302
Ltf	5.31287839674785e-06	0.164839121405212	0.113	0.007	0.094585174097302
Alad	8.67249213399112e-06	0.356721342781477	0.306	0.093	0.154396377461444
Rinl	1.05905518984009e-05	0.421598768301452	0.968	0.757	0.188543595447231
Hnrnpa2b1	1.11997659190976e-05	-0.532974140940989	0.919	0.948	0.199389432657695
Med9	1.30065081573993e-05	0.218301483904511	0.226	0.052	0.231554864726179
Cenpf	1.37709065986189e-05	0.248539612870066	0.129	0.015	0.245163450175212
Iglc1	1.75593702033304e-05	-0.721284960101153	0.113	0.381	0.312609467729891
Nmnat3	1.81728084759086e-05	0.213313675821869	0.161	0.026	0.3235305092966
mt-Nd3	1.89380927287685e-05	0.416479410220672	0.984	0.963	0.337154864850265
Nagk	1.89498037837578e-05	0.213613494253586	0.242	0.06	0.337363356762239
Magi2	1.99457266092802e-05	0.17400193807487	0.129	0.015	0.355093770825015
Ighm	2.12370206412234e-05	-0.521391837923994	0.887	0.959	0.3780826784757
6720427I07Rik	2.19704878549189e-05	0.299668747363233	0.258	0.071	0.391140595281122
H3f3b	2.33742965299242e-05	0.397667207411583	0.984	0.944	0.41613260112224
Hspd1	2.531006948249e-05	-0.446387109948928	0.323	0.634	0.450595166996769
Ramp1	3.05230551984756e-05	0.423374215670632	0.274	0.082	0.543401951698461
Cnih4	3.36544695367846e-05	0.536017250196237	0.516	0.246	0.599150521163376
Usp4	3.38287320978015e-05	0.490565635342336	0.516	0.243	0.60225291753716
Hmbs	3.54527709622793e-05	0.267638079731415	0.274	0.082	0.631165681441459
Hist1h1b	3.69892427188278e-05	0.224864308875735	0.242	0.063	0.658519488123291
Lmbr1l	3.92572659258455e-05	0.374584294467371	0.355	0.131	0.698897105277828
Rpl35	3.95544035333887e-05	0.350572733509014	1	0.985	0.704187046104919
Sdhaf1	3.99794246803464e-05	0.385866872291157	0.371	0.146	0.711753697584207
Bag4	4.13990274036399e-05	0.284024477545697	0.29	0.093	0.737026884867
Clspn	4.25687089685827e-05	0.235027255338091	0.161	0.03	0.757850725767678
Rsrp1	6.52947439977959e-05	-0.574268489984089	0.919	0.903	1
Ptgr2	7.60299622464337e-05	0.222468843012038	0.29	0.097	1
F730043M19Rik	7.64185612628184e-05	0.380118124668911	0.339	0.131	1
Mir142hg	8.02591912620003e-05	0.390324422398217	0.629	0.358	1
Rpl27	0.000100866796910978	-0.238977123704157	1	0.993	1
Eci2	0.000101241882039904	0.33204705602021	0.339	0.131	1
Fbxw5	0.000105336140084482	0.242217570106459	0.194	0.049	1
Uba52	0.000106608349711613	0.41273995596947	0.984	0.922	1
Fpgs	0.000109012567663333	0.149179341960253	0.145	0.026	1
Rala	0.000110476030713923	0.384872569237369	0.532	0.276	1
Dctpp1	0.000111033696464171	0.417548744662463	0.339	0.134	1
Ubc	0.000117558415011703	0.40175430660458	0.952	0.799	1
Fau	0.000121683206495892	-0.223241177375791	1	0.985	1
Ehmt2	0.00012274226743207	0.41912434132145	0.516	0.25	1
Rpl22l1	0.000123683388163702	0.452260678667127	0.935	0.91	1
Arhgdia	0.000132627649134243	0.394139567645444	0.903	0.713	1
Rab11fip2	0.000157734540318938	0.408964446489248	0.371	0.16	1
Ndrg1	0.000159932917994152	0.190668007357597	0.129	0.022	1
Nmt1	0.000168368076237853	0.421804915763063	0.565	0.328	1
Zfp524	0.000202145132830481	0.150635428119746	0.323	0.112	1
mt-Nd4	0.000217342799811752	0.237638258017099	0.984	0.985	1
Eif4ebp1	0.000250524642278372	0.27212736760914	0.226	0.071	1
Ptpn13	0.000257443774742852	0.305834198424112	0.242	0.078	1
Nfic	0.00030507542439903	0.249388912450892	0.306	0.116	1
Poldip3	0.00030692188383133	0.366345248665755	0.5	0.276	1
Akap10	0.0003096732755809	0.155608485518109	0.274	0.093	1
Stk39	0.000315634444264794	0.28323933293814	0.403	0.194	1
Rbl1	0.000325007462542001	0.288129881012171	0.274	0.097	1
Ryk	0.000326045318203767	0.214125641831853	0.113	0.019	1
Chordc1	0.000329925144252629	-0.574217994583802	0.371	0.578	1
Tnfaip8l2	0.000339281354878581	0.393455350634558	0.774	0.537	1
Slc25a37	0.000352888595971983	0.25503745870668	0.29	0.108	1
Cdk6	0.000359453983183054	0.347085927233957	0.371	0.164	1
Coil	0.000361865017679633	0.135386325925222	0.161	0.037	1
Gm16867	0.000374774364082252	0.163666857652627	0.113	0.019	1
Znhit2	0.000392467556949763	0.207738622923353	0.258	0.09	1
Tmem106a	0.000394742532721759	0.253207879438863	0.113	0.019	1
Vipas39	0.000439413489979279	0.0717925034362552	0.177	0.045	1
Car1	0.000442133744285871	0.172654312295002	0.129	0.026	1
Zfp771	0.000448891543376964	0.280816055354067	0.226	0.075	1
Yipf5	0.000451822955788974	0.244626992756598	0.435	0.22	1
Rpl18	0.000467810831476523	-0.247467480370809	1	0.989	1
2410006H16Rik	0.000473288501658939	-0.643010993145332	0.71	0.757	1
Glrx	0.000489750953950541	0.423610533475538	0.597	0.343	1
Mir155hg	0.000490530601215047	0.370657043704805	0.161	0.041	1
Zdhhc20	0.000502120150265394	0.438521442090469	0.597	0.384	1
Susd3	0.000517142289100759	0.369366301567308	0.371	0.175	1
Dnlz	0.000520914406064426	0.291313579993695	0.306	0.127	1
Smarcd1	0.000556521911663607	0.2298999199158	0.29	0.116	1
Lnpk	0.000579968835590957	0.31497381433388	0.21	0.071	1
Hist1h4d	0.000653477138589695	0.410118924470619	0.468	0.254	1
Slc25a24	0.000670335659534194	0.225108759756748	0.258	0.093	1
Tmem192	0.000688295009753819	0.34305856191179	0.371	0.179	1
mt-Cytb	0.000698989701762499	0.255061235550121	0.984	0.989	1
Ccdc84	0.000814842879376573	0.239040551019282	0.129	0.03	1
Gpcpd1	0.000822713506396716	0.411048318657085	0.387	0.198	1
Rabepk	0.000828786718588993	0.234752751289847	0.21	0.071	1
Zfp873	0.000872516005105639	0.155616676251581	0.113	0.022	1
Gm43305	0.00088227827575388	0.202412714467677	0.161	0.045	1
Wdr70	0.000914188585199634	0.240230145677547	0.323	0.138	1
Tex9	0.000958592758243508	0.15842831080421	0.113	0.022	1
St3gal5	0.000973681391383199	0.1150226091995	0.113	0.022	1
Csrp1	0.00099539376343106	0.256127626646569	0.306	0.134	1
Rpl18a	0.00102214815078079	-0.217171823212437	1	0.996	1
Lzic	0.00105161422219172	0.219770835341916	0.258	0.101	1
Ddhd2	0.00105874107524931	0.236413481064223	0.323	0.142	1
Arl3	0.00106027493779352	0.297628896386501	0.258	0.104	1
Cxcr3	0.00107915972037797	0.505188362769748	0.629	0.44	1
Hsph1	0.00109937173564962	-0.570894068539694	0.274	0.474	1
Grn	0.00110174779792262	0.218484420001292	0.242	0.09	1
Sptlc1	0.00113572175189743	0.258553593467517	0.274	0.116	1
Erlec1	0.00113635108043195	0.247376501193319	0.323	0.142	1
BC017158	0.00113713991554571	0.118885844593911	0.113	0.022	1
Arntl	0.00114152371986342	0.191057989241611	0.194	0.063	1
Znrd1as	0.00115481018718385	0.131645051240194	0.113	0.022	1
Cd79a	0.00117250227326632	-0.428790005308906	0.032	0.209	1
Epop	0.00119091445895584	0.0843932636088801	0.113	0.022	1
Qars	0.00119177058937751	0.288336991517122	0.419	0.224	1
Junb	0.00121664230001658	-0.566397503068274	0.581	0.713	1
R3hcc1	0.00123445585644393	0.203656037360221	0.21	0.071	1
Zfp36l2	0.00130372449643186	-0.539550525517805	0.71	0.765	1
Nhp2	0.00133392430546455	0.331383994309995	0.548	0.321	1
Cbx3	0.0013491142815737	0.345586708421663	0.871	0.66	1
Dynll1	0.00135040327628572	-0.50500959948084	0.806	0.836	1
Dnajc11	0.00136031913766073	0.245623110670294	0.242	0.097	1
mt-Nd2	0.00138759778686957	0.257133601692242	0.984	0.981	1
Ecpas	0.00140290612621974	0.28172325375136	0.419	0.209	1
Cd74	0.00142221033001122	-0.247006580295279	0.5	0.687	1
Ahsa1	0.00148735894814839	-0.48115670185903	0.339	0.526	1
Hist1h2ap	0.0014914292168398	0.30885315480551	0.371	0.179	1
Evl	0.00149488284684671	-0.57373028011612	0.452	0.597	1
Dhcr24	0.00152153324297193	0.224663934863044	0.161	0.049	1
Rbpj	0.00152344326617655	0.270287172583275	0.371	0.179	1
Miip	0.00152738662737648	0.231078226253153	0.242	0.097	1
Atg12	0.00155034010264883	0.233600225772639	0.516	0.291	1
Rbm39	0.00156755063844956	-0.344923714481979	0.968	0.955	1
Trap1	0.00161041225660291	0.222900060754822	0.258	0.104	1
Ighg3	0.00161754724567664	-0.443972681877419	0.048	0.228	1
Sf3b2	0.00162626375105896	0.287678453289175	0.887	0.698	1
Ap2m1	0.00171780358687316	0.339682528024772	0.677	0.448	1
Cd99l2	0.00173156708380569	0.219578486819359	0.194	0.063	1
Mpnd	0.00174128186362204	0.301177027883417	0.258	0.108	1
Iscu	0.00178323230054415	0.26270380797191	0.5	0.276	1
Vopp1	0.00179256063122554	0.232774060692713	0.21	0.075	1
Nsf	0.00189445446091397	0.266619816587825	0.403	0.216	1
Zfp131	0.00192605797574042	0.344292419899916	0.323	0.153	1
Anxa6	0.00192650490586349	0.422883331051718	0.871	0.631	1
Btg1	0.00192720220442767	-0.346289567579876	0.935	0.981	1
Slco3a1	0.00193667739145418	0.25470746787469	0.435	0.224	1
9130401M01Rik	0.00195498605226197	0.193739348808045	0.226	0.086	1
Ctcf	0.00196329032034368	0.361353950270411	0.694	0.526	1
Tmem184b	0.00197321803778543	0.190416652672241	0.21	0.075	1
H2afx	0.00200279325301709	0.212398772132168	0.339	0.164	1
Csprs	0.00200423439170468	0.293450003850108	0.145	0.041	1
Uqcrc1	0.00200938655866915	0.262973570241072	0.629	0.373	1
Sell	0.00205205882236535	-0.50586236590567	0.355	0.604	1
Nt5m	0.00210278969715735	0.162506742887312	0.145	0.041	1
Fastkd3	0.00210446969267915	0.163360971078411	0.113	0.026	1
Mdh1	0.0021334204216111	0.310838061928468	0.742	0.515	1
Ifi209	0.00214066894888863	-0.562967709977183	0.532	0.657	1
Gm26740	0.00215689021097171	-0.481282399377171	0.694	0.772	1
Fam92a	0.0021586917949047	0.215203923976519	0.274	0.119	1
Ube2o	0.00217147838833726	0.262042030623651	0.177	0.06	1
Ino80b	0.00221788960279841	0.389970395107507	0.306	0.149	1
Itfg2	0.0022322295418726	0.242221052479055	0.145	0.041	1
Clic1	0.00224258870828011	0.307592066151814	0.984	0.91	1
I730030J21Rik	0.00224307409687242	0.207702493080834	0.242	0.097	1
1700037H04Rik	0.00227147935140987	0.114680044933663	0.129	0.034	1
Lpcat4	0.00227911790433374	0.230887568723625	0.323	0.153	1
Atp13a2	0.00228704342377399	0.155854010808869	0.177	0.06	1
Ptpn11	0.00233465780331682	0.306301913386364	0.468	0.265	1
Med16	0.00233482660627229	0.211510043573723	0.177	0.06	1
Cytip	0.00234251379185525	-0.496078494624652	0.823	0.854	1
Smc3	0.00237267998102538	0.360689454380532	0.629	0.44	1
Hnrnpd	0.00237654733578287	0.310475801468298	0.742	0.545	1
Faap24	0.00238352241540816	0.188691409518638	0.177	0.06	1
Hnrnpa0	0.00238479026756504	0.310551706150554	0.952	0.847	1
Churc1	0.00241554929320635	0.324470876318222	0.645	0.429	1
Rps13	0.00245511828493684	-0.185562576698237	1	0.989	1
Fbxo6	0.00248622342066178	0.228517171983624	0.21	0.082	1
Phc1	0.00251326327463151	0.131182376185126	0.145	0.041	1
Mapk3	0.00255428735531822	0.219736552982627	0.29	0.131	1
Zfp984	0.00255918763533001	0.307059113706622	0.242	0.104	1
Tbc1d5	0.00258939141570881	0.292003923871571	0.242	0.101	1
Eci1	0.00265818326149134	0.228007514726964	0.339	0.164	1
Zcchc4	0.00266559558213585	0.0829099607954287	0.145	0.041	1
Ccz1	0.00267702483003402	0.29182611085924	0.419	0.228	1
Iglc2	0.00274466031654164	-0.422649666608799	0.048	0.205	1
Selenoi	0.00277660284019984	0.247270954169049	0.258	0.112	1
Dynlt1a	0.00278493869884611	0.099956386463924	0.129	0.034	1
Mlh3	0.00286582941820711	0.1332325297885	0.21	0.078	1
Qrich1	0.00287450196706718	0.218069987583157	0.468	0.254	1
Ing5	0.00289191173835232	0.149786415890871	0.258	0.104	1
Rpl19	0.00289569896337372	-0.168725651907947	1	0.985	1
Ubac1	0.00297558506759552	0.115741934205277	0.226	0.086	1
Tmed3	0.00300709193778332	0.293469344449508	0.339	0.172	1
Lrrc8a	0.00303462267269772	0.226131676209962	0.21	0.082	1
5830428M24Rik	0.00311866421516713	0.375448395880095	0.29	0.142	1
Mob1b	0.00312929843947603	-0.427789668282189	0.065	0.224	1
Ybx1	0.00317762528888489	0.27686446494632	0.952	0.866	1
Msra	0.00318756984033475	0.165587169121899	0.194	0.071	1
Trerf1	0.00320342965877199	0.274182237001749	0.306	0.153	1
Cd24a	0.0032073554378074	0.323530100215809	0.258	0.116	1
Uqcrh	0.00321516876476135	-0.288003774822712	1	0.929	1
Zc3h6	0.00326720326194539	0.180541965987568	0.177	0.06	1
Pelp1	0.00328425023793832	0.0816143058483162	0.194	0.067	1
Phf2	0.00339681964735684	0.162210205382614	0.29	0.134	1
Slc20a2	0.00340546733366885	0.243613525635387	0.226	0.093	1
Gucd1	0.00341085633214053	0.222459635248376	0.177	0.063	1
Clcn7	0.00344453698756958	0.186576781610547	0.177	0.063	1
Tbca	0.00349417473105577	0.393572554898697	0.839	0.664	1
Hspe1	0.00350856496156977	-0.339839823912744	0.806	0.836	1
Rab3ip	0.00353370158024907	-0.405432279252592	0.048	0.205	1
Slc35a4	0.00355512566611347	0.259203882642776	0.323	0.16	1
Acad8	0.00359403399377709	0.15314687288892	0.161	0.052	1
Zbtb8os	0.00362157472041871	0.201872638399213	0.516	0.287	1
Prc1	0.00369311054656949	0.265048830275501	0.129	0.037	1
Hprt	0.00371307743722594	0.250942931831311	0.629	0.399	1
Meaf6	0.00372575777960779	0.23982353377955	0.339	0.164	1
Bpgm	0.00379543285910678	0.228405146836464	0.274	0.123	1
Mrpl4	0.00381290326621897	0.222367469819139	0.468	0.265	1
Txk	0.00381429379850054	-0.629361104027012	0.274	0.47	1
Glo1	0.00389660901102328	0.27822692268051	0.484	0.295	1
H2-Q4	0.00393917053965883	0.376359394471515	0.758	0.59	1
Ccnh	0.00406410500073442	0.342498077414759	0.355	0.187	1
Cirbp	0.00406859108160805	0.242632071996802	0.387	0.201	1
Cenpb	0.00412099311872853	0.294991952250409	0.339	0.179	1
Hint3	0.00415201512166149	0.206613449703993	0.516	0.295	1
Lig1	0.00418494832642617	0.208680472702263	0.177	0.063	1
Akr1b3	0.00420506849283097	0.438897751262442	0.661	0.493	1
Arpc2	0.00422425591736596	0.248785621612901	0.984	0.918	1
Klhl36	0.00426641806883212	0.13417335072121	0.177	0.063	1
Oxct1	0.00435263725086967	0.294097908466056	0.419	0.224	1
Slc24a5	0.00437439942109742	0.124093219471254	0.194	0.071	1
Eea1	0.00447327450767257	0.434583648071364	0.452	0.276	1
Arhgef1	0.00447904970380917	0.235679868643191	1	0.888	1
Wdr6	0.00449213365489319	0.151407029487194	0.21	0.086	1
Mtrex	0.00464205771044286	0.263706889639226	0.371	0.201	1
Gimap8	0.00468465723514702	-0.515608964111777	0.419	0.571	1
Ptpra	0.00471065235598785	0.337388456228105	0.548	0.332	1
Mrpl52	0.00473577150190303	0.30728851019535	0.903	0.787	1
Copz1	0.00491283171911649	0.297014134375654	0.419	0.243	1
Tmem43	0.00492206901658913	0.141203275168363	0.145	0.045	1
Sars	0.00492798644755993	0.342617193703608	0.645	0.455	1
Bud23	0.00494548891353805	0.274761593081656	0.339	0.179	1
Wls	0.00497013973664099	0.343303599216164	0.29	0.142	1
Flna	0.00507309435272639	0.381655845099806	0.79	0.571	1
Il27ra	0.00507360454454704	0.238143165728012	0.71	0.504	1
Il17ra	0.00510284285907399	-0.552191207498855	0.371	0.515	1
Irf5	0.00515241088001588	0.0982101680592831	0.113	0.03	1
Pgap1	0.00516382685276336	0.203154827092322	0.177	0.063	1
Vti1a	0.00522451018761238	0.24173330290283	0.258	0.123	1
Klhl24	0.00528420515050731	0.237018372273781	0.5	0.302	1
Sin3b	0.00529293376969049	0.355394928121174	0.645	0.474	1
Bmyc	0.0053323762074564	0.250563926858667	0.339	0.172	1
Snapc4	0.00541956398448772	0.100203087529332	0.113	0.03	1
Ncmap	0.00541956398448772	0.177512855916625	0.113	0.03	1
Cc2d1a	0.0054645200446556	0.101163246997157	0.177	0.063	1
Ppp1r7	0.0055188208543246	0.271747570397765	0.29	0.142	1
Rac2	0.00552212621785773	0.223195534643663	0.968	0.951	1
Polr3d	0.00559351968386048	0.291265581733984	0.21	0.09	1
Dhx34	0.00562201683101195	0.14323410489218	0.194	0.075	1
Tbcb	0.00564468520316275	0.313769982288111	0.532	0.34	1
Fars2	0.00565635113446776	0.139245330334442	0.145	0.049	1
Rpl22	0.00575430093097619	-0.203678009632506	1	0.985	1
S100a4	0.005872591384735	0.600849375107308	0.516	0.313	1
Mcrs1	0.00591853504356021	0.172392397196958	0.306	0.146	1
F2r	0.00599480019856442	0.252398799696978	0.194	0.078	1
Ilf2	0.00602821650067079	0.284575693906028	0.387	0.216	1
Uap1l1	0.00620558627736017	0.179993203832698	0.194	0.078	1
Chd2	0.00624276942781703	-0.333437079030748	0.403	0.575	1
Cnot3	0.0062528401229144	0.283723135096136	0.565	0.362	1
Gcc2	0.00628956703414215	0.283588952933429	0.435	0.254	1
Cenpq	0.0062908241515883	0.268695360596188	0.274	0.131	1
Rpl24	0.00633911995724291	-0.20914407926575	1	0.989	1
Tmem65	0.00636838933434404	0.227035033999701	0.258	0.119	1
Nomo1	0.0064093162349592	0.197822242425634	0.145	0.049	1
Arid4a	0.00643407283355875	-0.472088817988805	0.435	0.586	1
Wdr83os	0.00645346370156848	0.278215146941085	0.694	0.466	1
Uba1	0.00654121631320907	0.296936272424378	0.661	0.47	1
Cacybp	0.00655183172072252	-0.396702997230769	0.5	0.612	1
Prkab1	0.00656020043188176	0.133495581919729	0.29	0.134	1
Mfsd8	0.00659254633846716	0.164801408059233	0.129	0.041	1
Upf3b	0.00670191270180912	0.23662086587041	0.371	0.201	1
Aifm1	0.0067518930847988	0.259984297115474	0.29	0.149	1
Ydjc	0.00688909464525122	0.108930385186216	0.145	0.049	1
Cetn3	0.00703022844835797	0.266743761781628	0.452	0.272	1
Nup50	0.00703384558094412	0.203421119489661	0.403	0.235	1
Mcl1	0.00707821333448745	-0.384667102260875	0.887	0.873	1
Nubp1	0.00710879033349137	0.267036368994939	0.371	0.213	1
Anxa5	0.00722898457410187	0.244878036866896	0.565	0.366	1
Sun1	0.00724370917006714	0.193424314306509	0.242	0.112	1
Dmac2	0.00725985481913268	0.187091819476037	0.306	0.157	1
Ltb	0.00730549090747887	-0.376017541904408	0.935	0.955	1
Pigt	0.0074190491129795	0.257801421834278	0.355	0.205	1
Sppl2b	0.00743941431020676	0.139107136779015	0.129	0.041	1
Nucks1	0.0074764366098639	0.2883580796976	0.726	0.526	1
Cabin1	0.00752038308389908	0.187432800674643	0.403	0.231	1
Efhd2	0.00755975436751876	0.269977841415778	0.548	0.369	1
Esyt1	0.007565494793853	0.395772188320777	0.661	0.496	1
Ubb	0.00762067644556514	0.257521642728552	0.984	0.97	1
Stip1	0.0076223399921911	-0.376552928156883	0.339	0.474	1
Gpsm3	0.00763222786684572	0.227508963063993	0.839	0.683	1
Cd84	0.00763780203670277	0.173177493716871	0.742	0.493	1
Klhdc3	0.00766735087219457	0.177063049615989	0.306	0.153	1
Ms4a1	0.0077483538180144	-0.313788696932528	0.016	0.134	1
Tbcc	0.00777908373319031	0.184321360663637	0.258	0.123	1
Rnf215	0.00778708362330646	0.100445860772987	0.145	0.049	1
Tpm3	0.00781357682380194	0.374783162243846	0.919	0.828	1
Foxk1	0.00786307377451893	-0.360696052639369	0.081	0.228	1
Lclat1	0.00788307976598451	0.140963430557561	0.274	0.127	1
Pik3r2	0.00794654744749252	0.107359653685407	0.145	0.049	1
Mpv17	0.00797729379343864	0.097101344897169	0.21	0.086	1
Oaz1	0.0079960778560002	0.230207057638787	0.984	0.955	1
Aimp1	0.00804702375220708	0.277481559572089	0.677	0.511	1
Tmem179b	0.00813046240031882	0.248081004191498	0.661	0.478	1
Gle1	0.00823594219759049	0.201213340275646	0.339	0.179	1
Bloc1s1	0.00835526200580949	0.258115377114181	0.371	0.216	1
4833439L19Rik	0.00839137691944129	-0.320694545516754	0.048	0.179	1
Ttc38	0.00845768752720254	0.211080029035965	0.177	0.071	1
Rpl26	0.00853853451601436	-0.191529031692517	1	0.993	1
Cblb	0.00855397196651176	-0.455057204480212	0.29	0.44	1
Tdrd3	0.00856513874184087	0.15613726926599	0.129	0.041	1
Dxo	0.00875739057979303	0.225171518700446	0.177	0.071	1
Dis3l	0.0088078448121915	0.140352825382242	0.113	0.034	1
Cwc25	0.00880933247555272	0.265570591730735	0.274	0.134	1
Stx18	0.00883384335590114	0.231543849410459	0.145	0.052	1
Clk3	0.00886217632641881	-0.306231723011995	0.097	0.243	1
Adamts10	0.00890280422409079	0.19256422593546	0.468	0.28	1
Rpl3	0.00891677210364469	0.232554878183399	1	0.985	1
Vti1b	0.00897573551846437	0.204370800337234	0.5	0.306	1
B3galnt2	0.00902997606204603	0.175762795909199	0.226	0.104	1
1810058I24Rik	0.00905156427542517	0.286266185868586	0.629	0.448	1
Chmp1b	0.00905552050930034	-0.321078527919789	0.097	0.25	1
Hes6	0.00910941570857648	0.219405892015531	0.339	0.183	1
Pole2	0.00912014543945909	0.183141968822667	0.113	0.034	1
Rab10os	0.00912252195398963	0.192465795876047	0.242	0.112	1
Gatad1	0.00912338608639601	0.168121527970895	0.484	0.295	1
Pwwp3a	0.0091302639103568	0.261559719598166	0.323	0.179	1
Haspin	0.00913428918456688	0.0973490487301692	0.129	0.041	1
Haus8	0.00916643069895321	0.207895836192311	0.161	0.063	1
Alg12	0.00922642113847792	0.149265496629717	0.113	0.034	1
Mr1	0.00927664135168943	0.139590249022207	0.145	0.052	1
Tyw5	0.00933380067875786	0.0995099596221745	0.113	0.034	1
Sipa1l3	0.00933380067875786	0.136819870943088	0.113	0.034	1
Tmco4	0.00933413275725186	-0.195531286952748	0	0.101	1
Spint2	0.00938207574397788	0.246858050283451	0.532	0.347	1
Dtnb	0.00944730270221508	0.146338619287119	0.21	0.09	1
Ncdn	0.0094762086564699	0.117266255518328	0.161	0.06	1
Htatip2	0.00950169021846435	0.208406619682082	0.339	0.183	1
Rragc	0.00952957499934552	0.208808402964878	0.306	0.16	1
Smim27	0.00956801876867701	0.264490118592486	0.403	0.243	1
Ccdc107	0.00962067201322237	0.249786606595714	0.323	0.172	1
Ube2d3	0.00962909875986059	-0.268236091260274	0.919	0.907	1
Rps15	0.00967701866250706	-0.195242158668117	1	0.993	1
Abcb10	0.00977455336630819	0.116486905903709	0.113	0.034	1
Srsf5	0.00989930036162734	0.306593440917836	0.871	0.746	1
Ipcef1	0.0101146863357281	-0.467188080460202	0.484	0.616	1
Dcxr	0.0101397009068996	0.157176278239424	0.177	0.071	1
Adgre5	0.0101730221233133	0.52188274120512	0.742	0.586	1
Aopep	0.0101732227318416	0.2755603422669	0.532	0.343	1
Smarce1	0.0102247510912398	0.264786033974735	0.661	0.47	1
Tor2a	0.0102309065898562	0.219375438109467	0.371	0.213	1
Rap2b	0.0103032380206178	0.210579218707531	0.387	0.22	1
Zfp275	0.0105282254788131	0.179550510111371	0.177	0.075	1
Slc38a10	0.010680964170283	0.163189528759284	0.29	0.149	1
Msrb2	0.010777090795192	0.216458904322113	0.161	0.063	1
Mrps28	0.0108026789092052	0.227579396458537	0.258	0.131	1
Ppp1r15a	0.01088755857555	-0.306446979899057	0.065	0.201	1
Osbpl7	0.0109405496453879	0.2283287176145	0.226	0.104	1
Gpr65	0.0109681503645639	0.337546713721263	0.306	0.175	1
Upf2	0.0109742131557715	0.200464512676803	0.484	0.299	1
Polr2e	0.0111005790924499	0.221783494328578	0.581	0.388	1
Manbal	0.0111064275278167	0.22569530602863	0.242	0.112	1
Gnb2	0.0111489124725408	0.310562445551028	0.855	0.69	1
5430416N02Rik	0.0111563972885112	0.159456414357889	0.129	0.045	1
Man2b2	0.0111674791924598	0.112788828538151	0.161	0.063	1
Znhit6	0.0112470333082169	0.29411675671885	0.258	0.131	1
Ecd	0.0112470333082169	0.205217346846319	0.258	0.131	1
Usp50	0.0113673436252194	0.186225552557411	0.161	0.063	1
Ifi27	0.0114186454684373	0.249730391700324	0.548	0.369	1
Rps10	0.0114207580114812	-0.160987953412135	1	1	1
2700062C07Rik	0.0116580775971079	0.120655428392351	0.274	0.138	1
Cd200r1	0.01169860797551	0.358140747766626	0.21	0.093	1
Cyb5r3	0.0118245016798461	0.19597803241705	0.29	0.149	1
Rnf167	0.0119766777328971	0.184997570561143	0.758	0.522	1
Gm11808	0.0120252226595804	0.341576066926866	0.677	0.534	1
Ostf1	0.0121854282755284	0.201355508553565	0.694	0.504	1
Trafd1	0.0122182741268192	0.175468575275583	0.306	0.157	1
Ccdc92	0.0122539971952507	0.235620482287535	0.161	0.067	1
Elovl6	0.0123665042650914	-0.376269560269626	0.048	0.172	1
Ccnd2	0.0123971404589222	0.392126124594082	0.871	0.776	1
Utp3	0.0124069870596822	0.178403927766545	0.613	0.392	1
Pold3	0.0124293859021784	0.119199691490444	0.242	0.112	1
Mrps18c	0.0124340088208116	0.254457909697654	0.532	0.343	1
Luc7l	0.0124730728632064	-0.405244159393618	0.226	0.381	1
Mocs2	0.0125990681839419	0.180853120825984	0.306	0.16	1
Gm9856	0.0126042030933953	0.114934160840791	0.242	0.112	1
Ap1s1	0.0126308039589044	0.199416952816606	0.339	0.187	1
Fam169b	0.0127362887982442	-0.538520125412202	0.323	0.478	1
Cdc42	0.0128948711579158	-0.261749881049757	0.903	0.922	1
Dbf4	0.0129303394214487	-0.279939186979031	0.081	0.224	1
Ttc39c	0.0129490341550377	0.298389392316344	0.194	0.09	1
6030458C11Rik	0.0129535003702668	0.18918622440495	0.258	0.127	1
1700012D14Rik	0.012970819587182	0.130900060551049	0.145	0.052	1
Copb2	0.0131111382118617	-0.343192308538523	0.306	0.455	1
Dnajc18	0.0131263090436344	0.165113225336097	0.145	0.056	1
Rpap3	0.013214275715365	0.212227290337699	0.258	0.127	1
Pym1	0.0132646702277288	0.192188862293453	0.484	0.302	1
Clasrp	0.0132765225212034	0.135582711490539	0.177	0.075	1
Secisbp2	0.0132829150150268	0.0669959499765926	0.274	0.134	1
Tnrc6c	0.0134336267262032	0.355400324070322	0.661	0.5	1
Cd81	0.0135003030172351	0.466953629663212	0.274	0.142	1
Mbd6	0.0135113429813749	0.144184243666666	0.242	0.112	1
Ttyh3	0.0135408640151933	-0.352574467029678	0.048	0.168	1
Eif2b3	0.0135474085001378	0.151243702334527	0.161	0.063	1
Hnrnpl	0.0135513260786848	0.203420586868155	0.71	0.489	1
Adam19	0.0135617554388782	0.166015854255876	0.403	0.228	1
Surf6	0.0135846450807406	0.151121295837168	0.226	0.104	1
Golph3	0.0136072423065066	-0.42605996231042	0.258	0.381	1
Ppp2r5a	0.013691841215341	-0.282601347091233	0.435	0.582	1
Tcf25	0.013694072419182	0.214239258122574	0.742	0.582	1
Snrpb2	0.0137062190904887	0.274151392477996	0.548	0.384	1
Ptma	0.0137738151822924	-0.240453211403454	1	0.966	1
Acap1	0.0137969857627391	0.182774627026142	0.581	0.403	1
Gm37529	0.0138290929804587	0.214776542148772	0.177	0.075	1
Dexi	0.0138290929804587	0.151037468691154	0.177	0.075	1
2810002D19Rik	0.0139253998656566	0.102966663603772	0.129	0.045	1
Os9	0.0139450207367617	0.217570653521101	0.613	0.41	1
Polr2k	0.0141151506884909	-0.518586851578555	0.306	0.414	1
Castor1	0.0141470827530982	0.160506273545319	0.161	0.063	1
Ankrd40	0.0141706650709042	0.15428943834026	0.339	0.187	1
Zfp609	0.0142049494771331	0.117283007235214	0.129	0.045	1
Gdap2	0.0142540625324049	0.123290686588738	0.145	0.056	1
Scml4	0.0144111681758194	-0.233224784146596	0.065	0.205	1
Gstp1	0.01442394104478	0.205534756709778	0.548	0.351	1
Epcam	0.0146124285635091	0.23710815969054	0.194	0.086	1
Immt	0.0146305095373883	0.268499904357118	0.468	0.299	1
Yeats4	0.0147444748505154	0.241279483501408	0.532	0.343	1
Cul4a	0.0149954741431401	0.139350035509444	0.177	0.075	1
Ntan1	0.0151043844929715	0.157251051348788	0.565	0.358	1
Coq6	0.0152026211566023	0.139820237378293	0.113	0.037	1
Retreg2	0.0152610636831867	0.0882129303870124	0.339	0.179	1
Txndc9	0.0152984527882615	0.224766385516118	0.565	0.381	1
Naa30	0.0153062259514714	-0.291038591212542	0.081	0.209	1
H2-Ab1	0.0154364832459278	-0.360979481969902	0.21	0.358	1
Rab24	0.0155058203149655	0.165521045603439	0.355	0.205	1
Cdk4	0.0155603953601665	0.131336782475155	0.468	0.284	1
Ighg2b	0.0155933061763711	-0.524693715583271	0.194	0.328	1
Slc25a4	0.0156185750713283	0.202781111614222	0.581	0.429	1
Ndufb8	0.0156804223164706	0.249419204476718	0.726	0.545	1
Tjp3	0.015694341192459	0.143106354727936	0.113	0.037	1
Pfkfb3	0.0157893913702668	-0.212760108664483	0.016	0.116	1
Tsc22d4	0.0157998048716898	-0.318244047698956	0.887	0.862	1
Slc1a5	0.0158023401201606	0.262361632778127	0.468	0.317	1
Pdcd4	0.015961870951109	0.320899642381882	0.887	0.795	1
2410022M11Rik	0.0160298773838644	0.168872312559985	0.113	0.037	1
mt-Co2	0.0161187215411236	0.169025416350654	0.984	0.993	1
Cotl1	0.016126819906204	0.275336956968422	0.935	0.817	1
Ankrd12	0.0161318053266937	0.262332188702595	0.79	0.646	1
Cfl1	0.0162470177765715	0.230816069242014	1	0.955	1
Alyref2	0.0163242855460532	0.154394460351122	0.145	0.056	1
Serhl	0.0164416701345966	0.129112347010653	0.21	0.097	1
Mettl9	0.0164641186926109	0.159093284622855	0.274	0.149	1
Glcci1	0.0167706617244922	0.202873909344683	0.419	0.254	1
Foxn3	0.0168645658740216	0.32636931130954	0.694	0.541	1
Ddost	0.0168795967065908	0.231803262156894	0.532	0.354	1
Hadha	0.0168796204920809	0.233710630572806	0.548	0.351	1
Ms4a6b	0.0169506864893707	-0.277438261935228	0.984	0.97	1
Edem1	0.0169839321751517	0.356400885825483	0.5	0.358	1
Pigq	0.0169907627179662	0.175593667395032	0.194	0.09	1
Cd200	0.0170300385269913	0.228326400333294	0.355	0.198	1
Zyx	0.0170660986829849	0.254437599814035	0.468	0.306	1
Cd53	0.0170723749553267	-0.344324292240531	0.952	0.892	1
4933421O10Rik	0.0170746176880199	0.118111199220876	0.113	0.037	1
Rab6b	0.0170788594890424	0.118006202134363	0.29	0.146	1
Gimap3	0.017084327257801	-0.228178553306698	0.935	0.963	1
Drap1	0.0170920997233348	0.204675032256405	0.823	0.608	1
Trib2	0.0172266827928934	-0.49586023613291	0.452	0.593	1
Tomm22	0.0172682965681451	0.199901793280659	0.806	0.612	1
Pou2af1	0.0172968708921849	-0.233630399535166	0.032	0.142	1
Cyb5a	0.0173316559085878	0.292099419757985	0.903	0.683	1
E230001N04Rik	0.0174522569928956	0.0777691482465213	0.177	0.075	1
Gramd1b	0.0174554176178874	0.216724708864469	0.355	0.209	1
Ttc5	0.0176210276534834	0.175767988011593	0.403	0.239	1
Tmem199	0.0176291313955646	0.163793089374764	0.161	0.067	1
Itgb1	0.0177521116440174	0.434340686972052	0.71	0.545	1
Lrrc47	0.0177664742638624	0.152723763311837	0.242	0.123	1
Tpp1	0.0178415477050061	0.178345226733503	0.323	0.179	1
Scfd2	0.0178498043157057	0.194710737923513	0.129	0.049	1
Ino80	0.0179184707523756	0.149347420397032	0.226	0.108	1
Phf11b	0.0179279007503092	0.235419669141268	0.597	0.41	1
Tubb5	0.0179461687331367	0.298380330580573	0.839	0.724	1
Rab5b	0.0179544679749721	0.148404779159229	0.306	0.172	1
Cyb5r1	0.0179903967757195	0.0891541282394989	0.113	0.037	1
Rad23a	0.0181585433105888	0.316870575963837	0.419	0.287	1
Hps1	0.0181895471153254	0.123429837527726	0.129	0.049	1
Smarcd2	0.0181958873241737	0.308535351499766	0.419	0.269	1
Dnajb14	0.0183200118024379	0.148669725923055	0.177	0.078	1
Zfp511	0.0183336345694112	0.137054611185103	0.258	0.131	1
Snhg3	0.0183511496718937	0.272102656784819	0.371	0.228	1
Eif2ak1	0.0183689969432156	0.184173038337767	0.274	0.149	1
Msh3	0.0184134209456977	0.16394225918104	0.226	0.108	1
Agk	0.0184440453561828	0.0765865986350608	0.323	0.172	1
Idh2	0.0186001584384497	0.214826102953978	0.242	0.127	1
Arpc1b	0.0186552199116971	0.267352215411278	0.935	0.881	1
Cc2d1b	0.0186895729329931	0.12540386882002	0.306	0.172	1
Osbpl2	0.0187344551219448	0.0909859704978807	0.177	0.075	1
9930021J03Rik	0.018826596760953	0.196791499097814	0.226	0.112	1
Rock1	0.0188337665903104	0.302763467166172	0.823	0.72	1
Reep5	0.0188655000487938	0.199642411968042	0.71	0.586	1
Mettl8	0.018948916133706	0.0609757810290047	0.113	0.037	1
Sik1	0.018948916133706	0.0858190587030565	0.113	0.037	1
Bsg	0.0190591259888572	0.22353866216715	0.758	0.541	1
Wdr45b	0.0190609035846727	0.234391222098344	0.242	0.119	1
H1f0	0.0192575853911928	0.312508596800676	0.194	0.09	1
Atf4	0.0192692408797622	0.166292340341269	0.581	0.384	1
Slc25a11	0.0192779018416995	0.0979427106455236	0.516	0.31	1
Fam126b	0.0192994325681286	0.0489248331749112	0.161	0.067	1
Usp25	0.0193041707987765	0.188001246088364	0.565	0.399	1
Mthfsl	0.0193150569526058	0.162578160141901	0.306	0.168	1
Hsp90aa1	0.0193157651250379	-0.253101075484548	0.855	0.873	1
Odf2	0.0193251097988676	0.188075174880412	0.274	0.153	1
Hace1	0.0193302861316674	-0.184122109096104	0.016	0.112	1
Etfdh	0.0193349068697145	0.199418760897465	0.145	0.06	1
Abhd16a	0.0193685228034382	0.128845210913142	0.21	0.097	1
Emc2	0.0194155581598077	0.238764299639797	0.387	0.239	1
Btla	0.0194521776143263	-0.414084402707392	0.145	0.276	1
Rmnd5a	0.0195968784425336	0.0991423235685586	0.387	0.228	1
Pigk	0.0196291280206654	0.18620242375992	0.323	0.179	1
Sytl1	0.0196646547658653	0.0790159227555373	0.145	0.056	1
Zbtb44	0.019744207045395	-0.426850403448734	0.129	0.269	1
Suds3	0.0197641127573752	0.159922361092918	0.468	0.295	1
Rnf214	0.0197783202152472	0.102793257081254	0.161	0.067	1
Msi2	0.0197816478819367	0.324226211191618	0.581	0.448	1
Tma16	0.0197894094062069	0.127458170113547	0.129	0.049	1
Shkbp1	0.0198388094744421	0.267110452553287	0.323	0.194	1
Spata5	0.0199055321399254	0.271484228362617	0.177	0.082	1
Fam117a	0.0199321615417749	0.143753645374961	0.306	0.168	1
Taf2	0.0199606060910422	0.154863859353391	0.242	0.123	1
Smurf1	0.020011513288717	0.105119115187601	0.145	0.06	1
Atp5o	0.0200423822973722	0.215042833951735	0.806	0.69	1
Mob4	0.0200895883778556	-0.325671799803473	0.29	0.425	1
Tmem251	0.0202056494651702	-0.234472385837707	0.081	0.209	1
Ankrd49	0.0202184254357918	0.144552622621404	0.242	0.123	1
Yif1a	0.0202411750584642	0.113344806166722	0.226	0.108	1
Oaz2	0.0202486973844252	0.180976002950699	0.21	0.101	1
Htatsf1	0.0202964113691288	0.132909458996745	0.323	0.179	1
Vim	0.0203193534699446	0.782400113538657	0.726	0.627	1
Cdc37l1	0.0203331575138386	0.128331436634579	0.516	0.321	1
Terf2ip	0.0203388091155027	0.219537924466747	0.21	0.104	1
Nsa2	0.0203521579977716	0.245095936930586	0.935	0.847	1
Tinf2	0.0203645753659242	0.0753539898256786	0.145	0.056	1
March2	0.0203839621366806	0.161749392602187	0.452	0.28	1
Comtd1	0.0204664990189634	0.185992914878371	0.194	0.093	1
Tagln2	0.0204976247790246	0.370042545190794	0.742	0.597	1
Mbnl1	0.0205512692463476	-0.229655879210283	0.984	0.974	1
Wbp4	0.0208452324377109	0.115040860359202	0.387	0.235	1
Ccl5	0.0208835236013164	-0.509402859953624	0.452	0.284	1
Mlh1	0.0209362633821015	0.107618871834682	0.161	0.067	1
Snd1	0.0209432856187526	0.21919417600082	0.306	0.175	1
Fbrsl1	0.0210691044870878	0.11936561344302	0.21	0.097	1
Phf20	0.0210787759786213	0.225633838217102	0.226	0.116	1
Cdon	0.0211173889239178	0.100120659419822	0.129	0.049	1
H2-Aa	0.0211728280350782	-0.547033603968013	0.226	0.347	1
Piezo1	0.0214150167635847	0.112410358066805	0.242	0.119	1
Dnajc17	0.0214269063412301	0.187631173102399	0.145	0.06	1
Ankrd44	0.0215398617753228	0.208612493418617	0.839	0.642	1
Alkbh5	0.02154805308303	-0.38949791537848	0.258	0.403	1
Zfp553	0.0215877434711391	0.16052905475692	0.274	0.149	1
Nsmce2	0.0216177893207045	0.196518978194959	0.29	0.168	1
Lman1	0.0216886073059895	0.286655569446702	0.274	0.153	1
Gtf3a	0.0217933196352651	0.190771898288923	0.435	0.265	1
Emc10	0.0219021953260263	0.199702110831528	0.516	0.347	1
Ost4	0.0219252927727746	0.243792939430413	0.855	0.728	1
Ehd4	0.0219797995450121	0.157743082788852	0.145	0.06	1
Zfp513	0.0219797995450121	0.119598095198328	0.145	0.06	1
Vps11	0.0219959389776335	0.12687655520485	0.21	0.101	1
Ugcg	0.0220187017646898	-0.409541868481128	0.274	0.414	1
Tmem234	0.0220403114373635	0.228875342549556	0.871	0.675	1
Rbck1	0.0220537541790013	0.189029806532707	0.532	0.366	1
Rfx1	0.0221041265360346	0.242179622949545	0.274	0.149	1
Ndufa5	0.0222541183716325	0.287641750394426	0.661	0.485	1
Tox	0.0225354661085843	0.29575822034323	0.645	0.47	1
Fkbp4	0.0225426373935277	-0.336507694321152	0.323	0.504	1
Rbmxl1	0.0226023616544355	0.185878012244516	0.355	0.216	1
Phkg2	0.0226421608584666	0.191139446524321	0.242	0.127	1
Mzb1	0.0226473127958454	-0.333899153287023	0.048	0.157	1
Trim30a	0.0227684271027368	-0.314006005559774	0.516	0.593	1
Prrc2a	0.0231899633589571	0.194949242348594	0.661	0.451	1
Tfdp2	0.0232378544248821	0.169276775021712	0.161	0.071	1
Gid8	0.0232786460130394	0.178655133232785	0.306	0.175	1
Bloc1s3	0.0233871593209998	0.12252511151308	0.113	0.041	1
Dnajb13	0.0233871593209998	0.138367513601061	0.113	0.041	1
Larp7	0.0234006274350543	0.193865482225134	0.274	0.153	1
Ptms	0.0234262587306898	0.0167890013279233	0.677	0.481	1
Cdkn1b	0.02349352793559	-0.398135815463204	0.661	0.75	1
Fam50a	0.0235273939675299	0.178697163601313	0.403	0.25	1
D17H6S53E	0.0236441644210486	0.163252008865971	0.177	0.082	1
Lonp2	0.0236682848588717	0.288217647056797	0.387	0.246	1
Ifi208	0.0236995909065019	-0.422517713776028	0.242	0.373	1
Marc2	0.02381745644868	0.194177823005979	0.581	0.414	1
Cog7	0.0238496031825541	0.128543781720975	0.113	0.041	1
Cd3d	0.0238656844331318	-0.211655549717791	0.984	0.963	1
Rnf187	0.0239331718975941	0.143663730208077	0.565	0.384	1
Atpaf1	0.0240431487086803	0.112552898400421	0.226	0.112	1
Samm50	0.0240876129200187	0.281164037262886	0.403	0.265	1
Mfhas1	0.0242000161190434	0.119658534796323	0.226	0.112	1
Cnpy2	0.0242044388864217	0.281691627429838	0.516	0.358	1
Ubl3	0.0242536050267889	0.200343418141181	0.677	0.481	1
Dazap1	0.0242685689877429	0.148474928993549	0.452	0.287	1
Wbp11	0.0243128883670926	0.27953939220813	0.548	0.396	1
Sdccag8	0.0243568201172669	0.132105756998944	0.161	0.071	1
Pcnx	0.0244793558327601	0.137054259195514	0.129	0.052	1
5530601H04Rik	0.0245031066659856	0.147661346548695	0.21	0.104	1
Rpl27a	0.0245186806622921	-0.15929321266055	1	0.996	1
Bfar	0.0246817473881847	0.166732453929783	0.387	0.239	1
Maf1	0.0247075972452	0.188413777254604	0.452	0.291	1
Cyb561d2	0.0247448345309895	0.156488836836796	0.274	0.146	1
Accs	0.0247983316672967	0.110559676635984	0.113	0.041	1
Rrs1	0.0248639914901299	0.0847007116310161	0.21	0.097	1
Cyp4v3	0.0249340219989304	0.110569974201565	0.145	0.06	1
Ptprc	0.0249925656440834	-0.326646728956359	1	0.993	1
Nktr	0.0250086290670135	0.205978743971461	0.742	0.59	1
Nr2c2	0.0250709185315066	0.258847099309997	0.419	0.276	1
Hirip3	0.0251284827973734	0.116811242202731	0.161	0.071	1
Tnfrsf9	0.0251665676978208	0.585994052757838	0.21	0.104	1
Trim65	0.0252608142525743	-0.107372450329615	0.048	0.164	1
Atp2b1	0.0252772135140115	0.385183785250292	0.79	0.649	1
Srek1	0.0253016889977431	0.173499565717727	0.452	0.287	1
Pbrm1	0.0253459778566935	0.244289961913477	0.613	0.459	1
Rpl34	0.0253773956850553	-0.104684859160188	1	0.993	1
Pcif1	0.0255883648477948	0.120591766455943	0.419	0.257	1
Sugp2	0.0255927989984698	0.231345831935869	0.145	0.063	1
Kras	0.0256252005765501	0.254122790119999	0.581	0.437	1
Fdft1	0.0256380619576074	0.201335016802461	0.177	0.082	1
Kctd2	0.0257297753148305	0.181048631581953	0.274	0.149	1
Ccdc58	0.0258871547773909	0.0964207752649157	0.21	0.101	1
Treml2	0.0260180591302774	-0.395281681871012	0.097	0.213	1
Srrt	0.0260940870328081	0.281658949044329	0.452	0.306	1
Itm2c	0.0261548136001641	0.407767945114305	0.661	0.53	1
Smim19	0.0262124179971601	0.140891038781754	0.355	0.205	1
Gfm2	0.0262576322284468	0.156535607845811	0.226	0.116	1
Hcfc2	0.0263256339233577	-0.201613116928661	0.016	0.104	1
Baz1a	0.0263683001544607	-0.370765003551107	0.387	0.522	1
Nelfb	0.0265108174504398	0.158533985007056	0.468	0.302	1
Cxcr4	0.0265975986391065	-0.44948872690766	0.113	0.228	1
Nfatc3	0.0266265302965272	0.210584092760812	0.742	0.59	1
Ripor2	0.0266304177554197	-0.407167831702868	0.71	0.772	1
Gmps	0.0266519501000927	0.13149520704764	0.387	0.243	1
Slc16a1	0.0266555175525224	0.170132063070072	0.145	0.063	1
Umps	0.0266555175525224	0.196165858690387	0.145	0.063	1
Tmem238	0.0267057872469151	0.0738868272602099	0.226	0.108	1
Ndufs2	0.0268827378632283	0.367799830473661	0.516	0.388	1
Spg20	0.0269424745631014	0.163025678649748	0.161	0.071	1
Dhx38	0.0269441891987625	0.140988488605253	0.274	0.149	1
Selenot	0.0269598990163485	-0.284840638446035	0.355	0.511	1
Ubash3a	0.0270025057291483	-0.375614601556025	0.403	0.507	1
Fabp5	0.0270612674967039	0.870757603519678	0.194	0.097	1
Slc14a1	0.0270718454996096	0.151749902636457	0.21	0.104	1
Tmem230	0.027081368034586	0.107879337015633	0.258	0.138	1
2610035D17Rik	0.0271508423964424	0.108830741675133	0.161	0.071	1
Oas1a	0.0271516627412212	0.226422331769828	0.258	0.142	1
Bag6	0.0272913797103036	0.189067634868938	0.323	0.198	1
Map4	0.0273065963172382	0.209687053101963	0.339	0.209	1
Nol6	0.0273134847327054	0.177398810309459	0.145	0.06	1
Ist1	0.0273944467191827	-0.283748015669754	0.113	0.231	1
Rab37	0.0275413409838598	0.170147814302631	0.403	0.261	1
Actn1	0.027543149175337	-0.376917422255821	0.323	0.451	1
Psmd14	0.0276974194783698	0.141624801851754	0.484	0.347	1
Sinhcaf	0.0277280677445413	-0.280073525229653	0.081	0.194	1
Sigirr	0.0278642652870977	0.254603036189974	0.452	0.295	1
Ppp3r1	0.027910991415745	-0.334799575813683	0.194	0.328	1
Gnai2	0.0279409404625469	0.231342915328421	0.952	0.896	1
Abl2	0.0279609494189087	0.218093678600544	0.177	0.086	1
Dhodh	0.0281107811441534	0.0960531670258776	0.113	0.041	1
R3hdm4	0.0281185210772717	0.209291208441876	0.565	0.399	1
Dgat1	0.0282611006016005	-0.268123308511504	0.032	0.131	1
Sdr39u1	0.0283480703331194	0.115337117783587	0.21	0.104	1
Clec2d	0.0283767126477115	-0.278928474481325	0.952	0.903	1
Cdyl	0.0283848209606533	0.0962424772292126	0.177	0.082	1
Faf2	0.0284399133322994	0.166044367624644	0.339	0.209	1
Rsbn1l	0.0284417309150997	-0.399523808959079	0.516	0.638	1
Pgrmc2	0.0284556839056054	-0.213590273552586	0.032	0.131	1
Id2	0.0284656744346694	0.534451252762016	0.5	0.373	1
P2ry10	0.0285517110486579	-0.575076626647687	0.306	0.414	1
Cnot7	0.0286045464175531	0.173169145085011	0.274	0.153	1
Clns1a	0.0286110077836543	0.151554219589673	0.387	0.235	1
Slc25a39	0.0287308895196048	0.228195868403276	0.306	0.179	1
Etfa	0.0287570512397887	0.172777859275663	0.339	0.201	1
Sertad3	0.0288932940849487	0.165515381718136	0.29	0.164	1
Gemin8	0.0289171064175213	0.128966160369604	0.129	0.052	1
Cbx1	0.0289754556492193	-0.353279919026768	0.419	0.526	1
Fundc2	0.0290830640083609	0.174126034899148	0.581	0.388	1
Mtln	0.0290937923863451	0.20209689291213	0.274	0.153	1
Srprb	0.0290948851967294	0.0909206970501567	0.194	0.09	1
Stxbp2	0.0291013481276763	0.114373580399852	0.419	0.254	1
Maf	0.0291049551605027	0.471251290565814	0.71	0.59	1
Sh3bgrl3	0.029114193836803	0.228215818576497	0.952	0.937	1
Gmds	0.0291284093454212	0.217287886333319	0.145	0.063	1
Rnf168	0.029199835311953	0.211852817197484	0.242	0.131	1
Timm17b	0.0292686018980694	0.200944318695132	0.452	0.31	1
Rnh1	0.0292893871891077	0.200398068619597	0.532	0.362	1
Nfil3	0.0296776331490429	0.146307239535276	0.129	0.052	1
Ppp1r14b	0.0296806929502818	0.22826558032703	0.677	0.489	1
Nup85	0.0297617447380989	0.0976983450762392	0.161	0.071	1
Mpdu1	0.0298450999442892	0.194450975417328	0.226	0.119	1
Slc9a9	0.0298885245552695	0.139395776144945	0.306	0.175	1
Srebf1	0.0299079945367925	0.157677169959128	0.242	0.131	1
Supt7l	0.0299887542586571	0.0405726020032227	0.161	0.071	1
Smarca5	0.0300797821535744	0.268253851503739	0.677	0.549	1
Phf14	0.03011983454187	0.0507552923755302	0.516	0.321	1
Rrp8	0.0301660002704963	0.156075961723047	0.226	0.116	1
Ssh2	0.0301698850109552	-0.426820817884236	0.532	0.657	1
Mbd3	0.0301963303607451	0.200998198642045	0.5	0.343	1
Fam53a	0.030446554816689	0.144540796267037	0.371	0.224	1
Mknk2	0.0305211978303363	0.208930571672509	0.71	0.545	1
Chmp2a	0.0305844430706084	0.148959224410397	0.79	0.593	1
Ankrd11	0.0305884323352924	0.268177859717846	0.823	0.701	1
Copa	0.0307815721103309	0.296844808891582	0.629	0.455	1
Cs	0.0310696456363301	0.321891597279054	0.516	0.373	1
Entpd5	0.0310921705155061	0.118848178668071	0.194	0.093	1
Trps1	0.0311233270361407	0.170330443144551	0.274	0.153	1
Tmbim6	0.0312564204829117	0.271868676613594	0.919	0.791	1
Ube2b	0.0313356761248972	-0.294461479953169	0.726	0.78	1
Arhgap26	0.031550233738424	0.15282893510905	0.226	0.119	1
Morf4l1	0.0315967983271885	0.245109944801641	0.919	0.828	1
Fxyd5	0.0316676158803264	0.210495037621287	0.968	0.948	1
Elk3	0.0316708694010965	0.231833724056023	0.403	0.276	1
Rnf10	0.0317245981923346	0.220985934467118	0.516	0.358	1
Fut8	0.0318529191111949	-0.28293508546483	0.097	0.213	1
Slc39a3	0.0320632518897977	0.0977485943503637	0.129	0.052	1
Adck5	0.0321117058429776	0.166678729821375	0.161	0.075	1
Rprd1b	0.032268536465432	0.243208121893509	0.29	0.175	1
Uqcrc2	0.0323395344122651	0.310004960228471	0.629	0.481	1
Acsbg1	0.0323418920926638	0.087665900882572	0.161	0.071	1
Stim1	0.0324207658954042	-0.368540647502798	0.339	0.451	1
Deaf1	0.0324325163957529	0.135996467991767	0.177	0.086	1
Rcsd1	0.0325286487222255	0.232274777831236	0.661	0.526	1
Gvin1	0.0325592123653925	0.142850740394196	0.145	0.063	1
Cdyl2	0.0325904026756208	0.174230653643373	0.161	0.075	1
Pdcd5	0.0326676721964098	0.127480847266239	0.71	0.511	1
Tmem250-ps	0.0327622396719699	0.138320589627579	0.113	0.045	1
Mex3c	0.0328167019912519	0.108414402791064	0.194	0.093	1
Lst1	0.0328320344098745	0.317331117386793	0.161	0.075	1
Sap130	0.0328358359939154	0.187543489165948	0.242	0.142	1
Pfdn1	0.0328804432496671	0.186467185924936	0.565	0.41	1
Snx10	0.0329052703420613	0.110724665819116	0.226	0.116	1
Usp18	0.0329510943454579	-0.176995121629563	0.048	0.153	1
Ssr1	0.0331153482977562	0.175459207507715	0.581	0.41	1
Pcca	0.0331189011008883	0.138591634584522	0.177	0.086	1
Anp32e	0.0331968452142117	-0.295779392222367	0.403	0.537	1
Cep83	0.033273181116293	0.129023894574004	0.274	0.153	1
Scaf11	0.0332905574082569	0.301283123000462	0.645	0.53	1
Zbtb7a	0.0332915523053308	0.172985462318912	0.581	0.396	1
Txnrd1	0.0333048712293237	0.230400456145646	0.339	0.209	1
Dennd5a	0.0333264510321244	0.127227415953769	0.161	0.071	1
Fam204a	0.033664103116702	0.162834492424684	0.323	0.19	1
Sfi1	0.0336743266322943	0.167110237605173	0.242	0.131	1
Hsd17b12	0.0337907559119081	0.190800112096179	0.29	0.168	1
Rps14	0.0339106131638204	-0.139316633190512	1	0.996	1
Riok2	0.0340533195750916	0.21424824672184	0.177	0.086	1
Usp36	0.0341603469770345	0.129942031806199	0.226	0.119	1
Slc50a1	0.0342632329150911	0.203245698710067	0.629	0.429	1
Smchd1	0.0342994171227638	-0.452343978764243	0.661	0.713	1
Bms1	0.0343555736615828	0.130204613478987	0.452	0.291	1
Fbxo3	0.0348674588501066	0.281737744990772	0.306	0.19	1
Med25	0.0348731676717395	0.0867510694066255	0.274	0.146	1
Zfp775	0.0349124459271056	0.0965738567672603	0.113	0.045	1
Helb	0.0349302747165756	0.294268431497095	0.258	0.153	1
Skap1	0.0350343829256117	0.195369000873559	0.839	0.817	1
Zfp644	0.0351998883522499	0.182323507352365	0.645	0.44	1
Cop1	0.0352029757391187	0.0965132046747267	0.306	0.175	1
Smpdl3a	0.0352079968022431	0.164636633552797	0.774	0.578	1
Uqcrq	0.035434764134805	0.261385405640428	0.919	0.713	1
Gna11	0.035556770763013	0.0653523043305539	0.194	0.093	1
Cox8a	0.0355616742511261	-0.262511453073703	0.935	0.907	1
Gimap4	0.0357453231465388	-0.236473161281955	0.952	0.955	1
Tstd3	0.0357608720820579	0.179673785675399	0.21	0.112	1
Cyfip1	0.0358279869160308	0.20176381701305	0.306	0.179	1
Gm32856	0.0358533120324335	0.135502334222302	0.161	0.075	1
Rnasel	0.0359892874455608	0.184176891604305	0.452	0.295	1
Zmynd8	0.0359959674449595	0.10669751567649	0.613	0.425	1
Prelid2	0.0363304347432186	0.175295603680397	0.145	0.063	1
Glmn	0.0364046039603575	0.0893157489016945	0.129	0.052	1
Thyn1	0.0364785452892109	0.159573903549633	0.226	0.123	1
Rab33b	0.0364884715095057	0.132513081066927	0.177	0.086	1
Fus	0.0365208697376604	0.175724225994668	0.79	0.653	1
Prpf4b	0.0365498279237782	-0.333657441653137	0.645	0.705	1
Cox7a2l	0.036701419493531	-0.1778654745032	0.871	0.862	1
Arfgap2	0.0367817241242408	0.280789524557543	0.323	0.205	1
H2-Eb1	0.0368461981381603	-0.382400499889876	0.226	0.358	1
Fdxr	0.0368871923923718	-0.182318875043931	0.048	0.149	1
Gpaa1	0.0368984539249284	0.0752678073243046	0.145	0.063	1
Cst7	0.0369380674248072	0.476957870013042	0.468	0.369	1
Ccdc71l	0.0369411453727953	0.196215627745091	0.242	0.134	1
Nfkb1	0.037157201484727	0.119981001266397	0.758	0.519	1
Meis3	0.0375162684564771	0.118406969357343	0.113	0.045	1
Lat	0.0375666366858366	0.255646755082392	0.935	0.862	1
Pacsin1	0.0375728518014804	0.114963127105339	0.29	0.168	1
Igip	0.0376435785599367	0.0691925612208804	0.129	0.052	1
Usf3	0.0377663174690143	0.11105615226926	0.194	0.097	1
Pebp1	0.037796295943176	0.170393866146758	0.758	0.582	1
Acat1	0.0378224262159348	0.189577500255152	0.339	0.205	1
Acot2	0.0378529737747017	0.17197420437415	0.161	0.078	1
Mturn	0.0378530821303029	0.211887105652743	0.113	0.045	1
Bicd1	0.0378530821303029	0.181447209249792	0.113	0.045	1
Capn2	0.0380080430837807	0.218685586011764	0.387	0.257	1
Dynlt1f	0.0380168383715623	0.0244831247020917	0.242	0.134	1
Snx2	0.038038911900972	0.199179490419959	0.597	0.433	1
Ifngr1	0.0381497476549992	-0.812933142074213	0.565	0.616	1
Armcx3	0.0383342005497459	0.145521023218923	0.145	0.067	1
Smg1	0.0383946863728317	-0.382881421160326	0.484	0.522	1
Ttll12	0.0385097919752129	0.146158790000801	0.194	0.097	1
Nfkbib	0.0385469286218558	0.141437942939937	0.306	0.183	1
Timm21	0.0385716589738374	-0.178967753536201	0.032	0.123	1
Akap13	0.0386098573297291	0.178071198909413	0.919	0.869	1
Flot2	0.0386253947868898	0.142696756237731	0.145	0.067	1
Recql5	0.0388789954606574	0.127656476030721	0.113	0.045	1
Zmym2	0.0389246757415828	-0.327655181087837	0.129	0.243	1
Zfp707	0.038946451212342	0.0653004732342951	0.145	0.063	1
Gmppa	0.0389850438399459	0.146458225735817	0.194	0.101	1
Mnt	0.0390428723053415	0.116962823268908	0.21	0.108	1
Cited2	0.039103811633088	0.119258847494525	0.581	0.403	1
Ogfod2	0.0391177165091472	0.19131134990968	0.129	0.056	1
Lrrfip2	0.0391709811198673	0.169051629866961	0.242	0.131	1
Usp34	0.0393084747634405	-0.330544946020216	0.452	0.545	1
Atp5b	0.0394084969487255	0.167295740013531	0.871	0.869	1
Ndufa10	0.0395324537613326	0.161089773965787	0.532	0.388	1
Uxs1	0.0395759819502989	0.149618097729928	0.113	0.045	1
Ube2d1	0.0395922125503246	0.239603150067827	0.339	0.228	1
Psmb6	0.0396797426315788	0.1699668511049	0.694	0.541	1
Gm42418	0.0396979375535439	0.0679336332870282	1	1	1
Eif2s2	0.0397995603845718	0.224025285445221	0.806	0.683	1
Frrs1	0.0398878520177255	0.135330590061858	0.177	0.09	1
Pcyt2	0.0399374187250685	0.0813844678921795	0.226	0.119	1
Fubp3	0.0402479704417144	0.0886873210428295	0.161	0.075	1
Ppp1r12c	0.0402652013866383	0.231084766740964	0.274	0.157	1
Nabp2	0.0403433739479263	0.222311561630662	0.371	0.246	1
Cks2	0.040388717389554	0.136902812692403	0.242	0.138	1
Polr1b	0.0404073210108652	0.152121443147626	0.129	0.056	1
Tmem209	0.0404489994039236	0.152903073430694	0.21	0.112	1
Gps2	0.0404978067872773	0.183657556288835	0.484	0.351	1
Gramd3	0.0404978067872773	-0.480726372933996	0.29	0.396	1
Cltc	0.0405440715872722	0.167595761851102	0.645	0.478	1
Dnajb1	0.0407162746411496	-0.36030663862953	0.242	0.358	1
Skp1a	0.0407757620115003	-0.325513230501866	0.419	0.53	1
Esyt2	0.0408036508902859	-0.365051627761452	0.5	0.586	1
Fam210b	0.0409341517049053	0.206483043871961	0.194	0.104	1
Cryzl1	0.0411716421724087	0.153858249754818	0.242	0.134	1
Ptpn2	0.041362867748456	0.183383217545126	0.339	0.201	1
Ddx20	0.0413649891654302	0.164724574983145	0.113	0.045	1
Snx32	0.0413978694574793	0.142473839168811	0.129	0.056	1
Ric8a	0.0415146741828047	0.0671787123208337	0.306	0.175	1
Ptrh2	0.041539446108285	0.154311619868998	0.242	0.138	1
Ube3c	0.0415420352535449	0.168570221896224	0.226	0.123	1
Pgp	0.041554986041417	0.230864713053407	0.387	0.276	1
Casp8ap2	0.0416371900853403	0.190486330938458	0.371	0.235	1
Rpl37a	0.0417304072403295	-0.117537352085916	1	1	1
Drosha	0.0417308915366763	0.0980035824253545	0.113	0.045	1
Gtf2h4	0.0417308915366763	0.0782967977254385	0.113	0.045	1
Jakmip1	0.0417631068944026	0.25614390024201	0.452	0.31	1
Sdha	0.0417843124826458	0.163612078877029	0.597	0.448	1
Bcl2	0.0418025606706843	0.264625670936548	0.516	0.392	1
Mcm5	0.0419544993087125	0.155926110568155	0.145	0.067	1
Spr	0.042000592859731	0.231106076520996	0.339	0.22	1
Lyar	0.0420608727629576	0.242503965864371	0.258	0.153	1
Gpr34	0.0420995301633399	0.108251541938618	0.113	0.045	1
Agfg1	0.0421696570984857	0.32819361043511	0.565	0.429	1
Ppp4c	0.0421920642640539	0.268722228767941	0.677	0.53	1
Ccdc88b	0.0422092349889679	0.190445981786169	0.355	0.228	1
Prex1	0.042282211076643	0.107307769561009	0.565	0.384	1
Adck2	0.0423097219623681	0.129513306105943	0.161	0.075	1
Slc7a1	0.0426797583085266	0.21554281910927	0.161	0.078	1
Usp14	0.0426913748135722	0.119155895184998	0.29	0.168	1
Ndufb11	0.0427521758596127	0.175272529202996	0.903	0.72	1
Ssr3	0.0427597182375494	-0.336415918113391	0.355	0.437	1
Aup1	0.0428475239390232	0.201644189089117	0.532	0.373	1
Rptor	0.0429035027510277	0.123836096068131	0.145	0.067	1
Thap1	0.0429792051947519	0.18394535335635	0.161	0.078	1
Wwp2	0.0430717260168044	0.0968107760776369	0.306	0.183	1
BE692007	0.0430848076323464	-0.254834109241711	0.758	0.81	1
Pex11b	0.0432334960133464	0.0999623708567539	0.177	0.086	1
Aen	0.0433784840371706	-0.205064857606734	0.032	0.119	1
Fam219b	0.0435238826459202	0.0781220638221417	0.177	0.086	1
Gramd1a	0.0436922838929846	-0.41535880754476	0.258	0.351	1
Ptpn7	0.0438089636944171	0.288000346602843	0.613	0.485	1
Ensa	0.0438781743998769	0.096285392579603	0.435	0.284	1
Coro2a	0.0438829031418059	0.0846333213292014	0.274	0.153	1
Supt5	0.0440726948860391	0.182276700446605	0.597	0.433	1
Cd151	0.0443696936199418	0.0683423530931334	0.113	0.045	1
Hist1h1e	0.0444803995141395	0.112737132392311	0.468	0.306	1
Tpm1	0.0450592025274053	0.111817183747067	0.29	0.168	1
Mfap1a	0.0450654803990331	-0.304248026763436	0.145	0.265	1
Lyz2	0.0451885360713077	0.13889676429977	0.145	0.067	1
Ube2r2	0.0451979656989699	0.146651298996576	0.581	0.429	1
Snrpb	0.0453632767497974	0.189717492380856	0.855	0.701	1
Tmx2	0.0455400387512515	0.183443792722836	0.177	0.09	1
1500011B03Rik	0.0455459176986709	0.106935460878214	0.339	0.216	1
Zyg11b	0.0456498318596467	-0.307628264894559	0.177	0.299	1
Nrros	0.0456929083551992	-0.246555928945948	0.129	0.239	1
Isca2	0.0457526328205531	0.193233508031041	0.323	0.209	1
Dgcr6	0.0460246519747068	0.120609311351868	0.21	0.116	1
Mtfmt	0.0460725544307259	0.153734532912783	0.161	0.078	1
Klf7	0.0461686172010406	0.169067841246336	0.242	0.138	1
Tfrc	0.0461978591801192	0.158503168596301	0.21	0.112	1
Snhg1	0.0462815272661684	0.364762304219943	0.484	0.388	1
Bmi1	0.0464407033731411	-0.142815629596041	0.048	0.142	1
Kxd1	0.0464754089856993	0.188678685472276	0.468	0.321	1
Coq3	0.0466649349506352	0.106155526641744	0.129	0.056	1
Thoc1	0.0470384488261832	0.131318538572349	0.323	0.194	1
Creg1	0.0470530087241887	0.182488207331981	0.258	0.153	1
Atp5h	0.047117179035431	-0.151233527364248	0.935	0.903	1
Invs	0.0474080755223848	0.105329418069349	0.129	0.056	1
Med24	0.0474186605860593	0.00534766416833446	0.145	0.063	1
Mphosph8	0.0474768173841693	-0.346039928643214	0.339	0.444	1
Prxl2c	0.0477003953334912	0.0745174712621707	0.258	0.142	1
Hcfc1r1	0.04773532156498	0.259140704255695	0.355	0.239	1
Mrpl44	0.0477584002907101	0.0724632750837036	0.242	0.131	1
Lyrm4	0.0477832665634113	0.105721558698874	0.129	0.056	1
Bahd1	0.0480892355449921	0.118849577325813	0.226	0.127	1
Dhx36	0.0481158493626071	0.156640352614451	0.597	0.407	1
Psmd6	0.0481280131879322	0.107189616031026	0.516	0.358	1
Avl9	0.0481425764342244	-0.271322192696959	0.177	0.299	1
Ap1g2	0.0483305621246138	0.0889269170477944	0.21	0.108	1
Fzr1	0.0483997548332644	0.179171207234145	0.194	0.104	1
Osbpl11	0.0485938184945653	0.155499263752901	0.161	0.082	1
Rbbp4	0.0485962272240084	0.141043354164237	0.694	0.526	1
Arih1	0.0488401131443712	-0.233383731515615	0.339	0.463	1
Yars	0.0489242335678317	0.0647980533843882	0.129	0.056	1
3110040N11Rik	0.048930319466384	0.13606691579199	0.274	0.157	1
Rabl6	0.0491023256806311	0.121342871671408	0.242	0.142	1
Morc3	0.0491906811250863	-0.280564551350106	0.242	0.366	1
2900005J15Rik	0.049220780423854	0.0431839402094211	0.113	0.045	1
Oxa1l	0.0493186125829051	0.18298924018461	0.371	0.239	1
1190007I07Rik	0.0495152553836949	0.188174244043912	0.258	0.149	1
Smg5	0.0496260405945246	-0.172418515142349	0.113	0.235	1
Naa35	0.0496968200570766	0.106012679194562	0.274	0.157	1
Parp6	0.0496974482589546	0.0687995411507736	0.129	0.056	1
1500015A07Rik	0.0496974482589546	0.0658407522200735	0.129	0.056	1
Yod1	0.0497049114483938	0.124275337290762	0.145	0.067	1
Sec23ip	0.0498760394038824	0.168177285576714	0.274	0.172	1
Pdap1	0.0498958102790787	0.250416950290781	0.645	0.478	1
Nf2	0.0500289861633493	-0.193816058138401	0.065	0.164	1
Zscan29	0.0500639850601525	0.146863689932069	0.226	0.131	1
Ino80e	0.0500699408458768	0.181961983817451	0.323	0.205	1
Ier3ip1	0.0501947598858547	0.136930402421031	0.726	0.586	1
Polr2m	0.0502735374419501	0.175403896305316	0.581	0.444	1
Ssbp3	0.0502884186540942	0.232278940070614	0.435	0.317	1
Tespa1	0.0503790558888201	-0.365345308756023	0.484	0.612	1
Zbtb14	0.0504158797183847	-0.173135127862176	0.032	0.116	1
Tex264	0.0505623878372758	0.182317866692028	0.323	0.198	1
4930402H24Rik	0.0505975503709537	0.210266512740421	0.161	0.082	1
Itsn2	0.0506310475529661	0.152582781473752	0.597	0.451	1
Thy1	0.0506971464106283	0.414152734579096	0.774	0.701	1
Tmed10	0.0507014438586675	0.351656588623485	0.645	0.526	1
Bub3	0.0507176335280471	0.112875133253101	0.629	0.478	1
Psmf1	0.0508594702223461	0.17887919998793	0.21	0.116	1
Creb3l2	0.0512746450186725	0.0668345097043662	0.129	0.056	1
Smarcb1	0.0513035058767015	0.14232148708972	0.355	0.22	1
Serbp1	0.0514155612264365	0.17529947918038	0.968	0.914	1
Kcnab2	0.0519886635403079	0.270046107473457	0.468	0.347	1
Pxn	0.0519918326512055	-0.214265579864735	0.113	0.22	1
Tnfrsf18	0.0520006683523578	0.251363587827356	0.694	0.541	1
Vps26c	0.05206393897188	0.101055274419421	0.242	0.138	1
Ccdc97	0.0526384001783916	-0.210202217890288	0.048	0.134	1
Adar	0.0526434689352658	0.252754790876095	0.419	0.28	1
Trak1	0.0527879482760042	-0.224249804842618	0.065	0.157	1
Cd82	0.0527904059337665	0.226270551075541	0.629	0.474	1
Exosc3	0.0529337920458597	-0.331486052630364	0.29	0.399	1
Rpgrip1	0.0530005890389547	0.156724865833929	0.29	0.183	1
Naa20	0.0530961885872702	0.143309257882869	0.516	0.366	1
Mef2d	0.053342439302288	-0.326058311037618	0.29	0.388	1
Atp5k	0.0534006154879093	0.128012318536158	0.855	0.78	1
Cenpw	0.0534011208126171	0.186720701666532	0.145	0.071	1
Lrrc14	0.0534011208126171	0.152290030329863	0.145	0.071	1
Axin2	0.0534422596363254	0.164039946580864	0.274	0.168	1
Rab11a	0.0535011239711443	0.151226979308864	0.516	0.369	1
Abhd17a	0.0535048617536237	0.14875564997935	0.565	0.418	1
Pafah1b1	0.0535831406372313	-0.274530234237603	0.742	0.716	1
Selenow	0.0536115276895833	0.185813352498089	0.968	0.862	1
AC149090.1	0.0537220305412571	0.171434550622883	0.71	0.567	1
Crlf2	0.0537374870860605	0.1901904704681	0.565	0.399	1
Slc39a6	0.0537679557105898	-0.204073079644741	0.065	0.16	1
Dhx32	0.053779729085525	0.167343629068028	0.145	0.071	1
Narf	0.0538053851655096	-0.239561401338049	0.113	0.22	1
Trmt6	0.0539483100638379	0.306862956500217	0.258	0.157	1
Yipf3	0.0540443388243798	0.209491486657047	0.516	0.392	1
Lrrc59	0.0540669427367904	-0.209177979672929	0.081	0.175	1
Mob1a	0.0541012085498233	-0.258784643094945	0.548	0.612	1
A130010J15Rik	0.0541605757099865	0.13483263797522	0.145	0.071	1
Caap1	0.0541789805562942	0.0402443856126962	0.21	0.112	1
Cfap36	0.054333139563029	0.0725092687926637	0.306	0.175	1
Brap	0.0543808661820687	0.130960531003646	0.339	0.213	1
Gnaq	0.0546349645861725	0.101413914264426	0.161	0.078	1
Tmem167	0.0548046629736878	-0.322025834671225	0.532	0.586	1
Kcnn4	0.0548237462610588	0.146786105927125	0.726	0.545	1
Rpia	0.0550413068602499	0.0908025856217962	0.323	0.19	1
Metap2	0.0550614842210788	0.251169852370807	0.726	0.56	1
S1pr1	0.0551747281995148	-0.294001181489125	0.613	0.746	1
Zfp787	0.055177414478447	0.138782594723048	0.161	0.082	1
Nup214	0.0553463019537255	-0.261359930203502	0.145	0.254	1
Papss1	0.0553553283727669	0.126545152470394	0.177	0.093	1
Ahnak	0.0554026848339378	0.315135287013031	0.677	0.53	1
Ddx49	0.0554653252092182	0.104163645557388	0.194	0.104	1
Ripk3	0.0556161876572961	0.164371892929233	0.194	0.108	1
Rgp1	0.0559802720947638	0.108584220971976	0.177	0.09	1
Dcaf11	0.0561114880059468	0.147636023959183	0.323	0.213	1
Nudt5	0.0561568074301525	0.0662369031454864	0.355	0.22	1
Sypl	0.0563388142522829	-0.279776154592841	0.129	0.243	1
Zzef1	0.0563756145426684	0.10160262942423	0.419	0.269	1
Rnpepl1	0.0564031073636857	0.110692950347926	0.452	0.287	1
Zc3hc1	0.0564766479600947	0.0846221054455305	0.113	0.049	1
Ciao2b	0.0564809689640871	-0.341497701091846	0.355	0.44	1
Pam16	0.0565753333571411	0.207086238274255	0.387	0.246	1
Tma7	0.0566399741841093	-0.232795727312316	0.919	0.881	1
Parp3	0.0566669108633728	-0.303795384602749	0.161	0.276	1
Hras	0.056888611656255	0.209344387353415	0.339	0.228	1
Hmgn2	0.0569309417772295	0.14870648740904	0.452	0.291	1
Usp40	0.0569404542297989	0.0868101512772397	0.113	0.049	1
Emp3	0.057071959067457	0.146692585678569	0.919	0.772	1
Mettl5	0.0571150312637939	0.15232910145057	0.177	0.093	1
Trp53inp1	0.0572637677091691	-0.347710183954948	0.484	0.563	1
Phpt1	0.0572890909710465	0.100063446149126	0.145	0.071	1
Pigh	0.0574074250660185	0.086961492470735	0.113	0.049	1
Pex16	0.0574943850156301	0.0756342787615227	0.226	0.123	1
Tmem245	0.0576219919674421	-0.278591407801776	0.113	0.216	1
Ppan	0.0576406826339106	0.0477244240433675	0.161	0.078	1
Slc26a2	0.0576598121378448	0.147485060837894	0.194	0.104	1
Ints4	0.0577833382887251	0.154816433473256	0.161	0.082	1
Taok3	0.0578590101461842	0.212567650202088	0.548	0.422	1
Kmt2a	0.0579471867622819	-0.214587306710178	0.677	0.743	1
Lyrm2	0.057984305370092	0.191406124925181	0.355	0.235	1
Cln6	0.058008393615452	0.022816916987335	0.129	0.056	1
Mpc1	0.0580146135163423	0.122814504865883	0.581	0.392	1
Txndc17	0.0581145360110861	0.218203080478868	0.661	0.545	1
Xpo5	0.0581445918461831	0.0794890783302676	0.177	0.09	1
Rps9	0.0581724726921132	-0.103970340207029	1	0.996	1
Gas5	0.0582644062978662	-0.310228057951937	0.919	0.903	1
Tmbim1	0.0583509228382087	0.116290502773083	0.113	0.049	1
Gypc	0.0583509228382087	0.111449311222612	0.113	0.049	1
Rxylt1	0.0583515799644905	0.217389451303548	0.21	0.119	1
Gsn	0.0585464072621635	0.11510721220922	0.161	0.082	1
Acads	0.0586158604549709	0.103063761052877	0.274	0.16	1
Thoc7	0.0586443225159198	0.166721163300177	0.726	0.511	1
Zbtb11	0.0586649205916272	-0.260679490158788	0.097	0.198	1
Maco1	0.0586967045469349	0.0664033970929268	0.194	0.104	1
Hells	0.0586967045469349	0.223113977457343	0.194	0.104	1
Ift27	0.0587362639918655	0.158443196766333	0.226	0.131	1
Rbm18	0.0587830672194859	-0.288793458736496	0.129	0.231	1
Ap5z1	0.0588274810357961	0.0693602384777588	0.113	0.049	1
Supt4a	0.0591256500569298	-0.24833673102912	0.79	0.81	1
Krr1	0.0591375266541028	-0.26159045306492	0.097	0.194	1
Glrx3	0.0591616432715482	0.138787950466405	0.565	0.414	1
Art2b	0.0591620921682897	-0.260880098683849	0.339	0.463	1
Ncapd2	0.0593072663222658	0.119901436675365	0.113	0.049	1
Zcchc18	0.0593072663222658	0.136296621042998	0.113	0.049	1
Hsf1	0.0594248056196624	0.120053724076178	0.226	0.127	1
Ccar2	0.0598946334662608	0.0897717606828536	0.129	0.06	1
Osbpl8	0.0599716888978444	0.175051651454147	0.419	0.284	1
Ercc6l2	0.0600373247291026	0.199240963976394	0.194	0.108	1
Sgms1	0.0601315369694852	0.12704238558522	0.355	0.224	1
Hsp90ab1	0.0602599151748931	-0.202461939514766	1	0.989	1
Pik3r1	0.0603029555402227	-0.331178116460666	0.371	0.507	1
Sdhc	0.0604722300318801	0.0793061809314506	0.371	0.235	1
Cpsf3	0.0605735618818843	0.128857810117589	0.29	0.179	1
Tob2	0.060615127023367	0.103647329175998	0.387	0.243	1
Atp6ap2	0.0607187179435281	-0.236041207167286	0.113	0.22	1
Fam3a	0.06072672699896	0.0398972165484952	0.145	0.067	1
Slc25a5	0.0607528415796825	-0.223706911432252	0.742	0.806	1
Arl5b	0.0607661417333164	0.050674025289299	0.113	0.049	1
Gpd2	0.0607661417333164	0.061321743929486	0.113	0.049	1
Pex2	0.0610964937241413	0.0945149813221529	0.226	0.123	1
Agfg2	0.0610979499034806	0.136075679597187	0.194	0.108	1
Trappc10	0.0611157632876628	0.107440825145037	0.339	0.224	1
Mesd	0.0614286294621842	0.106405541762354	0.242	0.138	1
Nacc1	0.0614286294621842	0.102961212869572	0.242	0.138	1
Nrde2	0.0614620010613396	0.124828120450971	0.21	0.116	1
Sugp1	0.0615046183174437	0.143479923344215	0.21	0.112	1
Cluh	0.0615860114603177	0.0660010610904931	0.145	0.067	1
Cox6c	0.0616359808070658	0.15981242904037	0.984	0.914	1
Ermp1	0.0618903011874658	-0.246436475427487	0.129	0.231	1
Tmem256	0.0620262409830576	0.164872068859175	0.468	0.332	1
Cd72	0.0620845033462487	-0.140922271906176	0.032	0.112	1
Asna1	0.0620862790535172	-0.208904728635574	0.081	0.172	1
Mier3	0.0622625336405862	0.161021868249216	0.145	0.071	1
Clptm1	0.0623069088486178	0.128166740032129	0.274	0.172	1
Cfl2	0.0623620001768219	0.20669951877939	0.242	0.142	1
Rnf145	0.0624006959967065	0.0859565336404778	0.516	0.354	1
Lats1	0.0624154892219074	-0.196565923468042	0.065	0.153	1
Tdp2	0.0624178178293326	0.204636795567446	0.177	0.097	1
Mtmr2	0.0626753416671128	0.0925601099748936	0.177	0.093	1
Gm50335	0.0628943137529538	0.126683105019219	0.161	0.082	1
Cept1	0.0630257025502405	0.165335342155146	0.435	0.299	1
Nadk	0.0630532174116731	0.196646917476449	0.29	0.19	1
Abcd4	0.0631251948987459	0.163723350222039	0.145	0.071	1
Dtx2	0.0632636113798136	0.103150668446045	0.113	0.049	1
Serpinb6a	0.0633704046217937	0.140668101518675	0.194	0.104	1
Nolc1	0.0634327132961102	0.260679835033799	0.306	0.198	1
Tmem64	0.0635881413138079	-0.49916491698597	0.145	0.243	1
Cnot8	0.0636448021921267	-0.233662068399039	0.129	0.228	1
Hyou1	0.0636469829812226	-0.220858640640603	0.032	0.108	1
Oip5os1	0.0638129104321879	-0.209903745427472	0.435	0.5	1
Nsd3	0.0639176770000372	-0.337564065555842	0.71	0.776	1
Clta	0.0639852201803539	0.252283718670553	0.855	0.746	1
Hmgb1	0.0639891856418778	0.132306272865238	0.968	0.896	1
Themis	0.0640087100599651	0.142573344719884	0.468	0.321	1
Fech	0.0641253869213542	0.0994190398918656	0.161	0.082	1
Slc25a30	0.0641433565565932	0.0424680291659664	0.258	0.149	1
Pdrg1	0.0641793280750305	0.174732756591314	0.468	0.351	1
Ppp2r5e	0.0642274752286274	-0.268137644947902	0.129	0.224	1
Nudt16l1	0.0644963751925779	0.110162485054554	0.29	0.183	1
Fam172a	0.0646038349386814	0.153962213045316	0.419	0.287	1
Wdr92	0.0649823042439791	0.12906201173284	0.145	0.075	1
Tor1a	0.0651162645204604	0.200892916221551	0.339	0.213	1
Anapc16	0.0652220209434181	0.216205609044445	0.532	0.373	1
Atp5e	0.0653579527238297	-0.198811758150981	0.984	0.944	1
Tmem33	0.0653626409276233	-0.271327267112437	0.274	0.388	1
Phf1	0.065447122581971	-0.278402033043208	0.129	0.228	1
Fnta	0.0654654843275229	0.10552972909416	0.387	0.257	1
Cul5	0.0655849890219189	0.123752629549274	0.306	0.19	1
Telo2	0.0662226426969234	0.0527976621784655	0.145	0.071	1
Rbis	0.0662806122934495	0.143451374894773	0.629	0.466	1
Fam173a	0.0662871848732213	0.187298995478872	0.565	0.403	1
Slc25a44	0.0663719311915259	0.0416564255500394	0.113	0.049	1
Ube2v2	0.0663743510184052	-0.244429601277877	0.21	0.31	1
Foxj3	0.0664214971100338	0.0816653318694511	0.258	0.153	1
Pa2g4	0.066508781350204	0.122288968605727	0.419	0.291	1
Gnpat	0.0667541176304833	-0.270883265582978	0.097	0.19	1
Wdr46	0.0670793337607778	0.126375158034173	0.21	0.119	1
Fdps	0.0670881085073537	0.0872888025050631	0.258	0.153	1
Zdhhc4	0.0675057106422532	0.0897134508036762	0.161	0.082	1
Scaf4	0.0676204865037521	0.106686667382887	0.306	0.198	1
Klf2	0.0676242339244727	0.287905881283178	0.806	0.772	1
Atg5	0.0676896885744412	0.135230126928735	0.306	0.201	1
Ctdsp1	0.0677585494240231	0.0917894591598515	0.339	0.213	1
Lrba	0.0678430931036308	0.250067492465852	0.387	0.25	1
Snrpe	0.0678789203622068	-0.220120644020591	0.855	0.866	1
Clasp2	0.0678813019719666	0.12325870102659	0.129	0.06	1
Il3ra	0.0678813019719666	0.0886737141592315	0.129	0.06	1
Eefsec	0.0680281629643861	0.148431305105819	0.258	0.157	1
Ube2v1	0.0680919820316535	0.205429105829819	0.581	0.448	1
Klc1	0.0681953896597043	0.125840259417187	0.21	0.119	1
Med14	0.0685413489736186	-0.26205252999126	0.113	0.213	1
Cdca4	0.0685553306318027	-0.308583261757818	0.129	0.224	1
Elk4	0.0686069855160161	-0.345187250476017	0.371	0.451	1
Ifit1bl1	0.0688232010732132	-0.316250019697567	0.177	0.291	1
Malat1	0.0689017806339007	0.0948234962147367	1	1	1
Nipsnap2	0.0689385240397171	0.20760431644065	0.177	0.097	1
Rab11b	0.0689486217168021	0.253456948604353	0.516	0.399	1
Zfp800	0.0689809778985055	0.040604041491519	0.403	0.246	1
S1pr2	0.0694777736854206	0.138249482312255	0.145	0.075	1
Tcf3	0.0694855378684441	0.111899365669582	0.371	0.25	1
Glmp	0.0695678657529104	0.170577716936561	0.516	0.384	1
Letmd1	0.0698826472928571	0.137379878477755	0.129	0.06	1
1110004F10Rik	0.0698845252777268	0.121185333532678	0.661	0.485	1
Krcc1	0.0699234806409403	0.203459309568936	0.516	0.362	1
Dleu2	0.0699338710548549	0.180537965627797	0.565	0.466	1
E2f4	0.0700368741092926	0.12705344913779	0.419	0.291	1
Vps13c	0.0700925679057693	0.179754872904338	0.355	0.239	1
Vrk1	0.0702189571403788	0.220516653022657	0.387	0.28	1
Mllt1	0.0703904804295097	0.0471187744905406	0.129	0.06	1
Myb	0.0704125782470668	-0.346718199388881	0.065	0.146	1
Pdcd6	0.0708110676931209	0.194627266099533	0.677	0.552	1
Rabep1	0.0709524176379999	0.126630172145384	0.242	0.149	1
Commd1	0.0710103123326515	0.178337387933987	0.323	0.209	1
Lgals3bp	0.0711020767524371	0.162200163087471	0.403	0.291	1
Rabac1	0.0711556579586928	0.201358807641878	0.823	0.769	1
Sh3kbp1	0.0711620100712274	-0.311153734376926	0.677	0.709	1
Prkar1a	0.0713648057646358	-0.293910163110624	0.742	0.761	1
Eef2kmt	0.0713941658877017	0.154340955246217	0.21	0.123	1
Bcl9	0.0714152300725527	0.0702699834628891	0.129	0.06	1
Arrdc3	0.0714152300725527	0.0627824369669182	0.129	0.06	1
Rbbp5	0.0715669094213908	0.0411777974335213	0.194	0.104	1
Plp2	0.0715950845127609	0.238523799063606	0.226	0.142	1
Dnajb6	0.0718992052050845	-0.288407556862232	0.468	0.567	1
Prkra	0.0719130862366314	0.106285324960156	0.113	0.052	1
Prpf19	0.0721199901339839	0.0970453275412533	0.29	0.179	1
Ndufa12	0.0721481875404399	0.171372626889751	0.645	0.481	1
Samd10	0.0722528639061668	0.149315454259426	0.161	0.086	1
Usp15	0.0722886951119688	0.0389550917788424	0.516	0.362	1
Eif2s3x	0.0723462854675227	-0.320861833509631	0.274	0.381	1
Ercc4	0.0723909033117165	0.0462332456873762	0.194	0.104	1
Cenpa	0.0724620772803779	-0.310581499024443	0.226	0.34	1
Lyn	0.0726689050946507	0.125223012836018	0.129	0.063	1
Lrrc42	0.072704048293978	0.15525928660695	0.161	0.086	1
Tcof1	0.0727895970779631	0.146239759285796	0.581	0.429	1
Etfb	0.07279289110909	0.2107426299577	0.484	0.358	1
Ccdc59	0.0728078123297252	0.102519524072106	0.419	0.287	1
Fam193a	0.0729246555112837	0.144679426609363	0.452	0.302	1
Mtap	0.072991547659024	0.231647606534586	0.226	0.138	1
Hmgb3	0.0730231915588085	0.117831210327231	0.113	0.052	1
Rpl36a-ps1	0.0731834364045179	0.125133738210689	0.129	0.063	1
H2-Ke6	0.0733883442438239	0.101675397219829	0.387	0.25	1
Spock2	0.0735014123210795	0.0519642776754382	0.129	0.06	1
Cenpx	0.0736307602109126	-0.316553064119113	0.323	0.407	1
Akr1a1	0.073657796501631	0.154678535820133	0.645	0.519	1
Mis18a	0.0737391163947338	0.145265658438243	0.145	0.075	1
Cd274	0.0738124425575104	-0.346916130787616	0.129	0.22	1
Zfp120	0.0738607532645022	0.0816575128941936	0.226	0.131	1
Rbm7	0.0739687797151393	0.0418571803930142	0.516	0.381	1
Ankrd37	0.0740241054141941	-0.156622101818452	0.048	0.127	1
Ubash3b	0.0740545450528989	0.144658311656862	0.355	0.235	1
Dennd4c	0.0740560057757357	0.134470704316308	0.242	0.146	1
Stk24	0.0740826234118065	0.173464201333976	0.79	0.623	1
Atp6v0b	0.0742078026032879	0.139711919568575	0.629	0.478	1
Impact	0.0742511072921282	0.0647403368884053	0.177	0.093	1
Mat2b	0.0742984565692208	-0.327184545858705	0.5	0.578	1
Stub1	0.0743267465560772	0.0361028932435484	0.516	0.343	1
Foxo3	0.0743581891376751	0.153449912782965	0.194	0.112	1
U2surp	0.0744686796702586	0.145891326665255	0.597	0.459	1
4930581F22Rik	0.0746017712571637	0.141358296185247	0.371	0.254	1
Gigyf1	0.0746365350950713	0.0543850008906517	0.355	0.22	1
mt-Co3	0.074727072369466	0.0331405538432454	1	0.993	1
Dcaf1	0.0747874487890506	0.0722948790987467	0.274	0.168	1
Emsy	0.0748065678937687	0.166302874360884	0.5	0.358	1
Trmt112	0.0752538635109908	0.137546303906791	0.79	0.593	1
Zfp777	0.075271446080336	0.137355708539565	0.129	0.063	1
Sp4	0.075301381822966	0.175405835237592	0.274	0.175	1
Cisd2	0.075434943644324	-0.345819637633564	0.403	0.493	1
Dbnl	0.0756326239457211	0.111014265264741	0.629	0.493	1
Flnb	0.0756494218004083	0.0417265527519907	0.161	0.082	1
Pou2f1	0.0757530430105737	-0.219243866339705	0.081	0.168	1
Iqgap1	0.0757545802730476	0.340760430627751	0.79	0.743	1
Pdcd1lg2	0.0757778309377281	-0.15453507021954	0.032	0.104	1
Srrm1	0.0758554991287473	0.185820764713088	0.645	0.534	1
Pdpk1	0.0760144024749868	0.0275999637513951	0.371	0.239	1
Ksr1	0.0761415889514151	0.0618023953455538	0.21	0.123	1
Cd1d1	0.0762044314474658	-0.231046478840009	0.081	0.164	1
Vps29	0.0762467967488884	0.233845304177322	0.5	0.396	1
Exo5	0.0762736804894107	0.0314764090507708	0.145	0.071	1
Amn1	0.0764435950173212	0.206216774472584	0.339	0.231	1
Riox2	0.07656763703032	0.154322960712053	0.29	0.183	1
Polr2j	0.0767557521362324	-0.20990361766172	0.403	0.493	1
Sap18	0.0769841095389429	0.13657281305436	0.726	0.53	1
Eif1ad	0.0771643039868348	0.072585851920296	0.306	0.187	1
Aven	0.0772523523405077	-0.291911653029121	0.145	0.228	1
Trappc1	0.0775316603584916	0.200963658451976	0.355	0.246	1
Acot13	0.0776430177647072	0.0828240366936526	0.29	0.179	1
Htt	0.0777368907241195	0.0719019765403384	0.274	0.164	1
Cdv3	0.0777677626304046	0.191168751741101	0.613	0.47	1
Cars2	0.0779249815725618	0.133761066704968	0.226	0.134	1
Thumpd1	0.0780258329701341	-0.241984801819048	0.113	0.205	1
Cd79b	0.0780258329701341	-0.263392322129571	0.113	0.205	1
Yipf6	0.0784018989687886	0.124019357254631	0.21	0.123	1
Pno1	0.0785358704444324	0.0802714943429135	0.161	0.082	1
Bin3	0.0785449370719251	0.147399843951304	0.339	0.235	1
Svil	0.0786817794384242	0.172747653154967	0.387	0.265	1
Plac8	0.0786975836941461	-0.5904876024281	0.194	0.302	1
Cdkn2aip	0.0788453130853678	0.0922225187102115	0.274	0.164	1
Spcs2	0.0790204646996232	0.238672543422234	0.855	0.746	1
Ccdc28b	0.0790205472792275	0.046719079600237	0.21	0.116	1
Iqce	0.0790255482191813	0.0390660148848047	0.161	0.082	1
Lamtor1	0.0791347070853344	0.171926312850622	0.629	0.496	1
Pde6d	0.0791368981759201	0.0881014059801208	0.242	0.149	1
Alg2	0.0793819430296313	0.0753581486158703	0.113	0.052	1
Srpr	0.0794634936523875	0.140018177156767	0.548	0.399	1
Vars	0.0794828177317481	0.104564823387297	0.387	0.254	1
Apopt1	0.0797186547327189	0.177684930134551	0.339	0.231	1
Snrpa1	0.0797561129407372	0.209687096070447	0.387	0.269	1
Tmed8	0.0797683992570408	-0.137192940807169	0.032	0.104	1
Abtb1	0.0798376455694694	0.174840216240333	0.194	0.108	1
Rpl29	0.0799228912820081	0.13722478530669	1	0.966	1
Ndor1	0.0800606316361237	-0.0288137716276252	0.129	0.06	1
Sgf29	0.0803524810319251	0.0205568448015961	0.21	0.112	1
Scaf1	0.0804173643004665	0.123587528293758	0.323	0.216	1
Ythdf3	0.0805689337529864	-0.347989126921199	0.274	0.354	1
Abcg3	0.0805850931161983	0.0929868058491309	0.113	0.052	1
Ergic1	0.0805850931161983	0.11548199826991	0.113	0.052	1
Pcmtd2	0.0806020904891362	-0.22156279917704	0.177	0.28	1
Bcl7c	0.0807207989587832	0.207181791710462	0.371	0.25	1
Gng10	0.0807232003797692	0.136635006169732	0.435	0.306	1
Hspb11	0.0807288325852915	0.0876355011600362	0.194	0.108	1
Cd37	0.080867186642589	0.121575163886986	0.903	0.784	1
Gpn1	0.0808686552547109	0.143093791305514	0.161	0.09	1
Tspan31	0.0809150271182508	0.157145915257404	0.274	0.179	1
Sh3bp1	0.0809291337269548	-0.272037402484258	0.242	0.343	1
Mtmr12	0.0812545562973582	0.173927089580165	0.226	0.142	1
Hagh	0.0812652315416363	0.111215732626063	0.129	0.063	1
9930111J21Rik2	0.0813589794285333	0.234090452357384	0.758	0.623	1
Sap30bp	0.0813954697732378	0.0252043079267878	0.21	0.116	1
Mgat1	0.0814816743392748	0.211846691119023	0.258	0.168	1
Pde3b	0.0815661556835428	-0.31742913526073	0.145	0.235	1
Psma7	0.0815728883262189	0.193212629607552	0.823	0.735	1
Derl2	0.0815874676255187	-0.221556822839615	0.194	0.299	1
Foxn2	0.0816026018437103	-0.237053541642468	0.177	0.28	1
Borcs7	0.0818030115341814	0.0815376166998515	0.113	0.052	1
Arid5b	0.0818627472887527	-0.464215992240118	0.371	0.444	1
Asb3	0.0820037338483099	0.058989633974754	0.226	0.134	1
Sp2	0.0820150441579508	0.165465456662241	0.21	0.127	1
Rapgef2	0.0821149913433393	0.219259351743251	0.194	0.116	1
CAAA01118383.1	0.0822971289320524	0.0950936167493314	0.242	0.149	1
Nrip1	0.0823528492117489	0.277149764531954	0.661	0.534	1
Mov10	0.0823683146831949	0.215890830057897	0.242	0.153	1
Mafg	0.0824058661529617	0.0489633115885394	0.258	0.153	1
Aggf1	0.0827201025159147	0.235835490801813	0.387	0.261	1
Tiam1	0.0829522668400391	0.0214618593939055	0.371	0.235	1
Tsen34	0.0831787310962693	0.101343399138891	0.177	0.097	1
Blmh	0.0831820065368276	0.132066053639488	0.387	0.265	1
Rpl23	0.083288937550238	-0.13270131155389	1	1	1
Dancr	0.0834379284245336	0.122382239148301	0.145	0.075	1
Phactr2	0.0834379284245336	0.115704134895959	0.145	0.075	1
Klf13	0.0835731171229101	0.157524023101897	0.806	0.675	1
9330160F10Rik	0.0836578448585335	0.0518184450285543	0.113	0.052	1
Iars	0.0836829139099165	0.122662680435195	0.226	0.134	1
Cd2bp2	0.0837102728101367	0.170012228052433	0.387	0.261	1
Rapgef6	0.0837127584314669	-0.290865179586006	0.726	0.784	1
Dcaf12	0.083718106308119	0.208965917805238	0.371	0.239	1
Rrbp1	0.0838087529509585	0.189199414062613	0.613	0.47	1
Bag1	0.0839363636290355	0.184336144745227	0.613	0.515	1
Adgrl1	0.0841425655655543	0.057183075832028	0.177	0.097	1
Ilkap	0.0842241460338422	0.0401103358651089	0.5	0.343	1
Ube2g1	0.0843025080123734	0.175958044319179	0.29	0.187	1
Gm2a	0.084317354078218	0.283938650136672	0.597	0.496	1
Rap1a	0.0843406707897214	-0.324004023170178	0.79	0.694	1
Orc6	0.0845163588243815	0.0888046536702977	0.145	0.075	1
Cpsf4	0.0845775864541389	0.0569896925818864	0.161	0.082	1
Dok1	0.0846249335775138	0.142003893574662	0.177	0.104	1
Zfp729b	0.0846278616920177	0.137886004630084	0.177	0.097	1
Eif2b2	0.0846479643870254	0.0664917808775063	0.306	0.194	1
Ganc	0.0846944383615439	0.0986681205058069	0.129	0.063	1
Psme2b	0.0847865227720289	-0.259573503613219	0.145	0.243	1
Tbcd	0.0849132142853744	0.077594353755428	0.113	0.052	1
Cd2ap	0.0850294057151023	0.159587600613353	0.419	0.284	1
Mrpl50	0.0851153329114895	-0.119862377148996	0.048	0.127	1
Zcchc8	0.0852375317626358	0.0585622526835944	0.274	0.168	1
Maz	0.085389898751833	0.111186479089214	0.597	0.451	1
Arfgap1	0.0855124926682945	0.131454702612009	0.21	0.123	1
Car5b	0.0855465886107474	0.100789053828304	0.113	0.052	1
Sae1	0.0855752759959378	0.150425080806731	0.371	0.25	1
Jpt1	0.085783180704005	0.218839061243066	0.839	0.724	1
Eef1a1	0.0859531060952149	0.142310021016759	1	0.993	1
Clpx	0.0860973494106533	0.123028508640432	0.177	0.097	1
Nmt2	0.0863020374973318	0.11752774168713	0.161	0.086	1
Alg5	0.0863444167619778	0.126630855662143	0.419	0.284	1
Lgmn	0.0867070471011776	-0.169845898776854	0.032	0.101	1
Casp7	0.0867503280784111	0.191067762357643	0.21	0.131	1
Itpripl1	0.0870918330694654	0.138014290544426	0.177	0.101	1
Cyba	0.087122263349174	0.1684131670741	0.968	0.877	1
Kat6b	0.087124986099265	0.082054083207008	0.226	0.134	1
Klhl6	0.0873498953476345	-0.239070273052053	0.468	0.534	1
Pim3	0.087469651796091	0.143966829405851	0.113	0.052	1
Cdc16	0.0876407104565745	0.0738860813568685	0.129	0.063	1
Tmem134	0.0879430118476089	0.123620872150164	0.774	0.638	1
Atg10	0.0879856960262379	0.152974994715406	0.145	0.078	1
Anp32b	0.0880180421897826	0.165221763016228	0.935	0.772	1
Gcc1	0.0881183700697035	0.0471962813583821	0.113	0.052	1
Mtx1	0.0881341136889713	0.123050699082838	0.194	0.112	1
Prkaca	0.0884463699577566	0.118489224258619	0.226	0.138	1
Paip2b	0.0885320658505832	-0.171277019326895	0.065	0.146	1
Mrps26	0.0886188289412043	0.152435508493505	0.5	0.392	1
Plscr1	0.0886336153935385	-0.265514051690328	0.065	0.138	1
Ubap2	0.0886824514560696	0.0943988645656176	0.21	0.123	1
Mrpl13	0.0888158488819393	0.0976522495128966	0.339	0.228	1
Antxr2	0.0889339010161106	0.0687413016245186	0.161	0.086	1
Csk	0.0890641928936618	0.179902400804909	0.839	0.653	1
Psmd9	0.0893625499183161	0.173805102260995	0.242	0.157	1
Efl1	0.0894371583061685	-0.192617871140106	0.048	0.119	1
Zfp395	0.0894942455679618	0.179840766243242	0.161	0.09	1
Ctdnep1	0.0895490502138288	0.173773693958197	0.371	0.272	1
H13	0.0900553431667922	-0.338071652714354	0.484	0.541	1
Adsl	0.0903713519100748	0.0701681160269373	0.258	0.157	1
Lamtor3	0.0903724847713292	0.0998871757484119	0.419	0.295	1
Chchd1	0.0904206366294838	0.212015225864035	0.581	0.433	1
Arhgap17	0.090420641987653	0.114289456182719	0.29	0.183	1
S100a6	0.0904644951656791	0.421454198730727	0.645	0.56	1
Cog1	0.090591303275782	0.16558583199715	0.177	0.101	1
Cbx7	0.0906250087354724	-0.363298476310036	0.194	0.272	1
Gon4l	0.0910324825627393	0.156350331353116	0.435	0.313	1
Urod	0.0910355870796803	0.0793426172536838	0.242	0.146	1
Xrcc5	0.0911120015179986	0.118607804399627	0.226	0.138	1
Mapk1ip1	0.0912259030300385	0.025993678201667	0.145	0.075	1
Tm2d3	0.0913600934621803	0.0759430259874965	0.355	0.235	1
Oxsr1	0.0917307417901508	-0.188715493013217	0.129	0.228	1
Csnk2b	0.0918191315727799	0.171686645960298	0.613	0.478	1
Mpg	0.0919465882848011	0.0488328447274334	0.21	0.123	1
Srsf1	0.0920087085987755	0.108305310264271	0.661	0.463	1
Prcp	0.0923847101232006	0.0338688670351769	0.145	0.075	1
Nudt19	0.0924384403544801	0.0681499618944055	0.274	0.187	1
Als2cl	0.0926412446976161	0.0624296925446692	0.177	0.101	1
Micu2	0.0927646995756016	0.0907644442056354	0.339	0.224	1
Smad4	0.092941732557465	-0.179614975145685	0.242	0.377	1
Pdik1l	0.0931467072232812	-0.14678382815863	0.048	0.119	1
Strn	0.0931824738379718	-0.0228593330516763	0.242	0.142	1
Cycs	0.0932236864440816	0.133382175925162	0.645	0.496	1
Tspan32	0.0932645164801349	0.202570601015335	0.839	0.69	1
Nsun2	0.0933297248919178	0.0658887582043973	0.306	0.194	1
Vsir	0.093874795135216	0.163908445463782	0.645	0.507	1
Nsrp1	0.0940787692489062	0.220109478659295	0.419	0.302	1
Map3k10	0.0941329717340211	0.0399092324181063	0.113	0.052	1
Zmym3	0.0941329717340211	0.0410371442441291	0.113	0.052	1
H2afy	0.094347831694955	0.248017825570056	0.839	0.701	1
Polr2f	0.0943641445243771	0.094351431630003	0.661	0.481	1
Zc3h12d	0.0944434894874568	0.153880787747507	0.371	0.257	1
Eloa	0.0945770588220034	0.0729446317078011	0.403	0.284	1
Rgl2	0.0949966558324864	-0.231246699902065	0.065	0.142	1
Ubn2	0.0950302058601915	-0.318802040108442	0.339	0.407	1
Trim35	0.0951542204830597	0.23709355931141	0.452	0.336	1
Cdk7	0.0957915723181935	0.153957968501966	0.242	0.16	1
Pgk1	0.0958476229073075	0.077858866589003	0.694	0.526	1
Gm43065	0.0958712201346597	-0.232229316697741	0.048	0.119	1
1700021F05Rik	0.0960176114078456	0.162615540882584	0.161	0.09	1
Zfp830	0.0961663632396218	0.104171723595462	0.226	0.138	1
Smpd1	0.0963319292477134	0.0479409971683883	0.129	0.063	1
Rpl37	0.0964137147453521	-0.0797011143402706	1	0.978	1
Naga	0.0965922384589804	0.180809051563769	0.129	0.067	1
Twf1	0.0966041936700778	0.119542900145675	0.258	0.164	1
Pik3c2a	0.0968649779416837	-0.309577267711327	0.177	0.269	1
Nfkbil1	0.0973084327237655	0.185704330388509	0.242	0.153	1
Agpat3	0.0973596121109077	-0.214518783590818	0.387	0.478	1
Sfpq	0.0973882060772913	-0.300410590941964	0.694	0.728	1
Slc37a1	0.097423542346501	-0.216622983524816	0.048	0.116	1
Tmem50a	0.0974401482260839	0.245851599829945	0.887	0.81	1
Ly6d	0.0975778713651684	-0.284717983333242	0.097	0.179	1
Mast3	0.0976948547788596	-0.169611353920583	0.194	0.291	1
Ppp2ca	0.0980198082342897	-0.241569234456641	0.597	0.675	1
Rbm34	0.0981738244994035	0.00355089857890895	0.323	0.201	1
Mtmr1	0.0982749245430889	0.198382690160958	0.145	0.082	1
Lman2	0.0983530669877418	-0.296483832434345	0.548	0.575	1
Lamtor4	0.0983552490170013	0.138674399573647	0.677	0.537	1
Slc9a8	0.0983600773571235	0.0307708518328922	0.21	0.119	1
G3bp1	0.0984923809982123	0.206537964910521	0.71	0.623	1
Mterf2	0.0989379489102598	0.0514341246908867	0.129	0.063	1
Sugt1	0.0990234533362682	0.160876446599918	0.597	0.481	1
Zfp369	0.0991566452526133	0.155420435473948	0.129	0.067	1
Ankhd1	0.0996134358280041	-0.289542809064195	0.226	0.336	1
Lpxn	0.0996870186627866	0.0627485893232709	0.435	0.295	1
Lrrc32	0.0997319346769773	-0.432828464591617	0.113	0.201	1
Stk10	0.0997448910303033	0.196961288764644	0.597	0.448	1
Usp42	0.0999461619507952	0.228457438409702	0.194	0.116	1
Otub1	0.0999661848485972	0.112580582060521	0.387	0.272	1
Ptp4a3	0.10007422125348	0.0727034840271426	0.339	0.22	1
Necap2	0.100301901054763	0.0717256762195121	0.355	0.231	1
Ebp	0.100351565240373	0.174206203824061	0.548	0.429	1
Msto1	0.100459070354354	0.102129280809622	0.129	0.067	1
Fuca1	0.100901917559529	0.111654466116104	0.339	0.235	1
Ube2h	0.100914133840852	-0.285555106318534	0.565	0.593	1
Hook3	0.100956543814891	0.0738182450958247	0.403	0.272	1
A430093F15Rik	0.100956543814891	0.0596549343264603	0.403	0.272	1
Kif3b	0.101442659885171	0.102898528882607	0.226	0.138	1
Stt3a	0.10179581687929	0.098210603836487	0.339	0.243	1
Bscl2	0.101912276022575	0.195717098733173	0.323	0.224	1
Mtdh	0.101924345841399	0.135504241989308	0.742	0.582	1
Banp	0.102002558421036	-0.242997888290627	0.161	0.254	1
Cnnm3	0.10204236247671	0.103199364558009	0.145	0.078	1
Fnbp1	0.102067291982881	0.117367935981065	0.71	0.556	1
Rere	0.102107683832045	-0.299105005749458	0.194	0.295	1
Rnf138	0.102346696381397	0.152417425801833	0.597	0.496	1
1500004A13Rik	0.102548151653354	0.0508158673242542	0.226	0.134	1
Hs6st1	0.102664766746762	0.15438872673092	0.145	0.078	1
Cbwd1	0.102664766746762	0.12123079505661	0.145	0.078	1
Crip1	0.103261036542776	0.30162111889148	0.871	0.858	1
Rtraf	0.103366617424494	0.230102976897542	0.79	0.69	1
Casp1	0.103378263708703	0.238202234108304	0.323	0.243	1
Hnrnpul1	0.103462595616105	0.108011330062036	0.613	0.507	1
Dnaja2	0.103642531676738	-0.232822985495468	0.516	0.578	1
Dync1i2	0.10364626462443	0.24661112205747	0.645	0.545	1
Aars	0.10373561496472	0.115066062635619	0.242	0.157	1
Rpe	0.10383938920997	-0.158381083720574	0.113	0.201	1
Zfp24	0.103973976677922	0.130087393153323	0.242	0.157	1
Tk2	0.104051753694975	0.0767487125991489	0.226	0.134	1
Cpne3	0.104122522961457	-0.184141500307063	0.161	0.25	1
Fam133b	0.10416452019664	0.218009379536982	0.403	0.302	1
Rai1	0.104326882419684	0.187526876503299	0.242	0.164	1
Zmat5	0.104516601133458	0.189322061969057	0.452	0.34	1
Gskip	0.104691539932329	0.0620706418595072	0.242	0.157	1
Cdc42se1	0.104984966982863	0.240104472877861	0.726	0.653	1
Pmpcb	0.105231873368734	0.0828465782189713	0.226	0.142	1
Gadd45b	0.105272293597697	0.36037988513091	0.258	0.164	1
Arl13b	0.105394489266492	0.103073566516829	0.113	0.056	1
Crtc3	0.105408112405211	0.111935329598964	0.581	0.433	1
Sh2d1a	0.105857620472588	-0.428891434058205	0.694	0.683	1
Lars2	0.105857910361127	0.0745489971131668	0.935	0.918	1
Rpl9-ps6	0.105884059500419	-0.192777579370786	0.145	0.235	1
St3gal2	0.106207250556555	-0.195203675901698	0.048	0.116	1
Rnf121	0.106211274328257	0.159281058858835	0.161	0.093	1
Calm1	0.106704204620623	0.250418057101298	0.984	0.929	1
Nt5dc1	0.106885781485612	0.0683105601730333	0.29	0.187	1
Clptm1l	0.107054248797737	0.0811297608726944	0.468	0.34	1
Dctn2	0.10733332003356	0.0794060952880399	0.387	0.257	1
Pigm	0.107424430241789	-0.183191642318797	0.048	0.116	1
Zfp157	0.107424430241789	-0.201255146304968	0.048	0.116	1
Dlgap4	0.107529368715134	0.12742033190314	0.371	0.254	1
Cdc37	0.107541698723526	0.179679598929282	0.71	0.601	1
Naca	0.107545341656515	-0.126378710703423	0.984	0.974	1
C87436	0.107628284452552	0.0359493369768003	0.226	0.134	1
Heca	0.107710631199329	-0.302350365360602	0.403	0.481	1
Ly6c2	0.107955035780722	-0.344979916754863	0.145	0.239	1
Aph1a	0.10808745418155	0.287519773267805	0.355	0.272	1
Tmcc1	0.10811967584863	0.0899613919049819	0.29	0.194	1
Herc2	0.108337486476384	0.156030884102704	0.371	0.272	1
Crcp	0.108399702586066	0.0697647101982636	0.21	0.127	1
Pgap2	0.108399702586066	0.0756492848578215	0.21	0.127	1
Chp1	0.108445232092255	-0.24828623319036	0.161	0.239	1
Arhgap12	0.108557025167549	0.0962126584609724	0.194	0.116	1
Myo1g	0.108630867690023	0.159994371932954	0.468	0.369	1
Xdh	0.109114114718689	0.156457910228997	0.194	0.116	1
Elof1	0.10929016039147	0.0990409837122405	0.419	0.295	1
Pglyrp1	0.109291245453066	0.168752570791878	0.597	0.448	1
Icam2	0.10938152872321	0.134782554419323	0.387	0.272	1
Vps41	0.109693660626614	0.0859642113466682	0.21	0.131	1
Usp22	0.109712275193248	0.112458007065417	0.145	0.078	1
Rexo1	0.109719066594732	0.0695085645170532	0.387	0.265	1
Ddx5	0.109826323645762	-0.235791719564458	0.968	0.996	1
Lasp1	0.109989399508125	0.185047710716036	0.5	0.384	1
Esco1	0.110187238756453	-0.237486607301686	0.29	0.384	1
Bckdha	0.110515734031991	-0.119109988426914	0.048	0.116	1
Myo18a	0.110575835038114	0.118647633302874	0.242	0.157	1
Itgae	0.110637919504887	0.125097456593184	0.113	0.056	1
Slc25a20	0.1107330620618	0.126317447009363	0.145	0.082	1
Pmm1	0.11077752624065	0.133651373536898	0.177	0.108	1
Gpr174	0.11090853488147	0.0463026538280126	0.468	0.336	1
Pcnp	0.110984817804701	-0.318235744355044	0.484	0.556	1
Nsdhl	0.111231591832473	0.117015829721136	0.129	0.071	1
Mto1	0.111375503573504	0.0884689085457201	0.129	0.067	1
Gm4841	0.11140351467521	0.0871386411525825	0.113	0.056	1
Ifi213	0.111666179171537	-0.234158588476083	0.194	0.302	1
Mxd1	0.11173034865571	-0.412249218835799	0.177	0.257	1
Pdlim1	0.111773194290207	-0.281103005296926	0.242	0.321	1
Mrpl19	0.111837175845025	0.144788185242969	0.323	0.22	1
Fam8a1	0.111857735648212	-0.2690326211898	0.113	0.19	1
Ergic2	0.112173637932063	0.0992381701662168	0.323	0.224	1
Becn1	0.112181686912292	0.0863962554653696	0.403	0.284	1
Atic	0.11218173191355	0.0796728064119807	0.403	0.284	1
Rbm42	0.112279137561435	0.069627792446162	0.597	0.422	1
Cox5a	0.112344142871843	0.150176033730761	0.839	0.743	1
Cd3eap	0.112367844172233	0.0929141068051273	0.145	0.078	1
Ldhb	0.112388000398246	-0.238717942510945	0.048	0.112	1
Cd22	0.112388000398246	-0.240157095678697	0.048	0.112	1
Gga1	0.112410584071482	0.184591351534323	0.177	0.104	1
Tmem131	0.11248694370259	0.28199418021226	0.323	0.228	1
Erp44	0.112529627799707	0.0558803411849572	0.435	0.302	1
Eif3d	0.11256385977982	0.124486122973786	0.597	0.463	1
Arhgef2	0.112730272684327	-0.306229466591655	0.258	0.343	1
Wdr43	0.112947726741148	0.100269959129956	0.468	0.354	1
Mrpl16	0.112951635774793	0.097591550485782	0.258	0.168	1
Wiz	0.113082595484207	0.150330885196837	0.21	0.134	1
Slc35b1	0.113103345269413	0.0914133089927654	0.242	0.157	1
Zdhhc7	0.113177756978811	-0.167758307907834	0.065	0.138	1
Dpy19l3	0.113416669199124	0.0456206720164866	0.177	0.101	1
Ddx50	0.113562080811187	0.119916563179812	0.581	0.425	1
Sesn3	0.113615563637651	-0.288754919599168	0.419	0.534	1
Dennd1b	0.113658644321212	-0.223405294778834	0.29	0.384	1
G6pdx	0.113714502156431	0.084472227385475	0.145	0.078	1
Herpud2	0.113765231002978	0.0268173646935342	0.306	0.194	1
Rnf123	0.113950912901267	0.0956035236048557	0.306	0.22	1
Eif3h	0.114633401054833	0.122694159384221	0.919	0.862	1
Prkar2a	0.114762522882873	0.193392271294406	0.129	0.071	1
Lnx2	0.114849462185268	0.178525224731129	0.161	0.093	1
AU040320	0.114937778114117	0.1286784771995	0.194	0.119	1
Btbd2	0.114972528508379	0.108120234810335	0.129	0.067	1
Zranb1	0.115089623232788	0.0922537595696816	0.323	0.216	1
Gba	0.115145314898382	0.120982809364655	0.21	0.131	1
Mcub	0.1153769702238	0.13438174104611	0.145	0.082	1
Taf1d	0.115464952257662	0.169107204126841	0.565	0.44	1
Calu	0.115633763913259	-0.139421017213185	0.129	0.22	1
Kat7	0.115696860136722	0.0417045144397888	0.274	0.179	1
Cpox	0.115701999583867	0.124366497001893	0.21	0.131	1
Ift20	0.115705224440684	0.0730337904666113	0.516	0.392	1
Fkbp5	0.115752778620656	0.284085582840043	0.29	0.209	1
Ifi214	0.116004132608789	-0.242021460570369	0.226	0.317	1
Dyrk2	0.116065472103659	-0.256526928927467	0.21	0.295	1
Smad7	0.116120296020116	-0.303524225426429	0.371	0.455	1
Hsd17b11	0.116123173744522	0.169220639965448	0.177	0.108	1
Rpa1	0.116310771313463	-0.229315546594937	0.29	0.388	1
Napg	0.116352126759358	0.0233827829243394	0.387	0.257	1
Ilvbl	0.11636086902217	0.125296383861591	0.226	0.146	1
Ctnna1	0.116436676081351	0.0534011356869982	0.129	0.067	1
Washc4	0.116460857654649	-0.379466187672171	0.226	0.306	1
Rps6ka1	0.117002569893452	0.142428339490898	0.5	0.358	1
Rad50	0.117017148822132	0.151387089074443	0.274	0.19	1
Amd1	0.11710746278279	0.0666577421641943	0.177	0.101	1
Limd1	0.117185538401552	-0.258550478939084	0.306	0.388	1
Puf60	0.117370752649077	0.313018474420231	0.516	0.429	1
Mrps31	0.117416451909733	0.10182343010166	0.161	0.093	1
Macf1	0.117421841232961	-0.393640588227983	0.742	0.75	1
Hip1r	0.11748819990245	0.14387820870833	0.242	0.16	1
Washc2	0.117495617217398	0.258895205942169	0.29	0.194	1
Mrpl42	0.117509502748272	0.133576752061084	0.435	0.313	1
Anapc7	0.1177924137572	0.126156754637425	0.21	0.127	1
Mia3	0.117792453320628	0.0200165292343247	0.516	0.354	1
Uck1	0.11779418339838	-0.210645554639599	0.097	0.172	1
Slc22a15	0.117915431957436	0.0757144318616487	0.129	0.067	1
Tsg101	0.118084743873679	0.100087446061058	0.306	0.209	1
Ube2q1	0.118086642828978	0.152183942195485	0.532	0.403	1
S1pr4	0.118124701663899	0.256257267453863	0.581	0.515	1
Psmd1	0.118133223198553	0.091500383472698	0.387	0.28	1
Soat1	0.118179984018002	0.0452992691902602	0.274	0.179	1
Tnfrsf13b	0.118242594934488	0.112889926372923	0.29	0.187	1
Wwp1	0.118384927293657	0.109113883437563	0.226	0.134	1
Ncoa1	0.118488887772743	0.161890634965366	0.274	0.19	1
Lcmt1	0.118563117835972	0.107571135340295	0.177	0.108	1
Slc30a7	0.118616250160385	0.223869751056981	0.21	0.134	1
Gstp3	0.118796941262179	0.0773003643162473	0.387	0.261	1
Pink1	0.118892024300772	0.0803576335459321	0.226	0.142	1
Zscan26	0.118895968373429	-0.187441629498222	0.129	0.216	1
Ndufs5	0.118940051738074	0.0625725271324047	0.677	0.552	1
Mrpl55	0.119072405550522	0.118956690509182	0.226	0.146	1
Mapk11	0.119228621130235	0.0724079636618918	0.145	0.078	1
Lgals1	0.119281325875593	0.276976728734321	0.79	0.657	1
Jrkl	0.119291172912963	0.0455545380470815	0.113	0.056	1
Arhgef10	0.119291337856352	0.0466658477612574	0.113	0.056	1
Pde4dip	0.119371081889943	0.122293203671273	0.161	0.093	1
Med23	0.119383420269309	0.0169565393113723	0.194	0.112	1
Rae1	0.119575947616542	0.131895058727657	0.371	0.257	1
Ube4a	0.11968980529698	-0.00101929899213749	0.274	0.179	1
Mllt6	0.119819952772516	0.116332203214475	0.484	0.369	1
Ptger2	0.119932374465523	0.0613528798445245	0.145	0.078	1
Prr14l	0.119997792814936	0.074255871085879	0.226	0.142	1
Atmin	0.120028261100968	0.0892371871279837	0.161	0.093	1
Aldh18a1	0.120028261100968	0.0418480816209554	0.161	0.093	1
Zfpl1	0.120068741262162	0.0362949767676536	0.226	0.134	1
Bicra	0.120170788002858	0.103375509186879	0.226	0.146	1
Dnm2	0.120465730282151	0.161958217334872	0.516	0.418	1
Gpkow	0.120688270155588	0.0970693864446598	0.161	0.093	1
Ammecr1	0.120688270155588	0.126025106152452	0.161	0.093	1
Drg1	0.120704949208465	-0.181331991365967	0.177	0.276	1
Nin	0.120752153648219	-0.083767596054808	0.371	0.25	1
Ctso	0.120838288548652	0.146880189630964	0.29	0.19	1
Fuca2	0.12089190293466	0.040823993190974	0.177	0.101	1
Top3b	0.120959628924466	-0.211656122416691	0.113	0.187	1
Rpa3	0.120981932950025	0.172759869471832	0.29	0.198	1
Reep4	0.12100621318886	0.0709426452649939	0.177	0.104	1
Eif4a3	0.12115644606985	0.145327042768869	0.5	0.396	1
F2rl1	0.121185491182227	-0.27778075188253	0.113	0.19	1
Zmpste24	0.121332664398956	0.0799507078097045	0.323	0.224	1
Ptrhd1	0.121390092709802	0.130698293359667	0.161	0.097	1
2310010J17Rik	0.121571157899317	0.115334440037876	0.145	0.082	1
Faim	0.121597021284431	0.122393632520929	0.403	0.287	1
B4galt5	0.12196607267907	0.127408854210241	0.21	0.131	1
Nsun6	0.122174432958726	0.0434760330289986	0.177	0.101	1
Edc3	0.12227506463254	0.0570312877690379	0.177	0.104	1
Rpl4	0.122323070311639	0.13838602550567	0.984	0.959	1
Dnajc14	0.122467298431924	0.120133518893853	0.29	0.198	1
Ythdc1	0.122479495776768	-0.262554669266818	0.645	0.668	1
Epn1	0.122507136497298	0.0040785379059729	0.484	0.34	1
Caprin1	0.122550930254459	-0.22369741367097	0.419	0.549	1
Exosc7	0.122692635765296	0.07612554797231	0.355	0.25	1
Vgll4	0.12285729974996	-0.251159218218871	0.435	0.507	1
Arid5a	0.123039327877891	-0.29883426691194	0.29	0.381	1
Cyb5b	0.123169215628077	-0.297754209288292	0.258	0.351	1
Tsen15	0.123588734458833	-0.116288975417452	0.048	0.116	1
Ap1m1	0.123743941077778	0.0893453182187865	0.258	0.168	1
St13	0.123795273215022	-0.252873802593363	0.677	0.672	1
Wdr74	0.123833856518613	0.0882370229937563	0.194	0.119	1
Cct8	0.123946721312219	-0.244902511196998	0.613	0.627	1
Dnaja4	0.124356082674491	0.0845942373354349	0.129	0.071	1
BC004004	0.124377084831566	0.0862836703450816	0.387	0.269	1
Heatr1	0.124421540194071	-0.170732460552865	0.048	0.112	1
Acly	0.124428484299742	-0.24022035685084	0.258	0.343	1
Ten1	0.124667298960383	0.0825346040520879	0.403	0.287	1
Zfp169	0.124752909895201	0.0417096916638482	0.129	0.067	1
Ppil2	0.124757190202824	0.115348957040443	0.532	0.377	1
Ppp6c	0.124828939391731	0.114383250206972	0.387	0.269	1
Cuta	0.124995635861598	0.26801991651301	0.484	0.407	1
Stk17b	0.125081669847659	-0.322731605829401	0.774	0.776	1
Ppie	0.125277465395635	0.0955379564478777	0.274	0.183	1
Ptges3	0.125327623845651	-0.359710437574897	0.661	0.649	1
Tmem242	0.125388165771647	0.128920985206073	0.161	0.093	1
Txn1	0.125476858736387	0.290911990130333	0.823	0.731	1
Katnbl1	0.125480457983396	0.073917959818616	0.177	0.108	1
Rnaseh1	0.125843053467896	0.0751212555143006	0.145	0.082	1
Pi4kb	0.125911326858056	0.0288195793900977	0.113	0.056	1
Dctn6	0.125952707266856	0.124757869355653	0.452	0.328	1
Fubp1	0.125970744770799	-0.287157734403413	0.71	0.713	1
Abcc5	0.126085885748438	-0.0149808904614872	0.177	0.101	1
Kpna4	0.12616921017935	0.281515980881394	0.613	0.522	1
Pdcd11	0.126403289963369	0.18021614656856	0.323	0.228	1
Mtfr1l	0.126491333247193	0.0884569140146959	0.355	0.239	1
Mettl21a	0.126566270179581	0.0619579116403692	0.145	0.082	1
Icmt	0.126624273946103	0.0956755837249137	0.113	0.06	1
Pnkp	0.126624471249667	0.120632276303732	0.242	0.16	1
Uqcr10	0.126848589494406	0.145848913064748	0.806	0.709	1
Scai	0.127383325859857	0.0811641155908868	0.226	0.142	1
Herc4	0.127528661795463	-0.214760150779555	0.242	0.332	1
Sptan1	0.127540441165914	0.0840977568194891	0.516	0.396	1
Tmem222	0.12816514160337	0.0745839249901473	0.194	0.119	1
2410131K14Rik	0.128208313021637	0.0867499683791905	0.129	0.071	1
Dusp10	0.128388535350004	-0.265208739919181	0.097	0.168	1
Eps15l1	0.128421558366634	0.0540777495574352	0.21	0.127	1
Polb	0.128636953303108	-0.219177311512716	0.129	0.205	1
Pacsin2	0.128682938891233	0.0326473776037753	0.129	0.067	1
Ecsit	0.128726606177185	0.103051517586907	0.194	0.123	1
Mtg2	0.128729781581719	0.130444733405032	0.226	0.149	1
Chmp4b	0.128765250397271	0.169380962201438	0.823	0.743	1
Ranbp1	0.128775217269035	0.200861356912177	0.677	0.571	1
Tmem80	0.128795063998574	0.109603070956912	0.21	0.131	1
Rubcn	0.129137603204827	0.0868190510018558	0.113	0.06	1
Nudt16	0.129275443483167	0.0921798742738753	0.226	0.138	1
Anapc5	0.129348301538395	0.122623109247242	0.435	0.325	1
Capn15	0.12938394051104	0.0971630064526896	0.177	0.108	1
Icos	0.129390220231297	-0.441312879913265	0.5	0.619	1
Dusp19	0.129440500058138	0.0655192920618726	0.177	0.104	1
Nenf	0.129491537144697	0.110205362332292	0.145	0.082	1
Relt	0.129774934659117	0.105936156768175	0.129	0.071	1
Srpk2	0.130035004020352	-0.321717661444224	0.452	0.507	1
Faf1	0.130043592501629	0.117707882191666	0.177	0.108	1
Ggh	0.130057080979249	0.106777969245878	0.194	0.119	1
Coq5	0.130057080979249	0.0759865194809999	0.194	0.119	1
Hdac7	0.130063110880121	0.0229443963143772	0.468	0.34	1
Nop9	0.130074409026357	0.0677922423640644	0.194	0.116	1
Zfp598	0.130074409026357	0.126720085506253	0.194	0.116	1
Cdk2ap1	0.13014455753668	0.0883545037029183	0.274	0.179	1
Kat8	0.130229494578921	0.0734696245075834	0.161	0.093	1
Cmc1	0.13029171242091	0.168037039685624	0.468	0.396	1
Hypk	0.130782422014619	0.197368156470619	0.403	0.325	1
Pts	0.130844637803882	0.164787888430532	0.516	0.377	1
Acaa2	0.13097337078861	0.104261332614164	0.323	0.216	1
Phb	0.131155536212	0.106065170031738	0.29	0.198	1
Abhd18	0.131360468973486	0.043337860016736	0.194	0.116	1
Ubap1	0.131528393506056	-0.145801501378855	0.048	0.112	1
Nxt1	0.131654777347192	0.0662110935075513	0.323	0.213	1
Gm9993	0.131679095260426	0.146036643326398	0.145	0.086	1
2810006K23Rik	0.131689512781897	0.134432886006813	0.113	0.06	1
Rpl31	0.131849570525865	-0.149099492732177	0.968	0.929	1
Zbtb17	0.131895688711713	-0.00868556988276289	0.129	0.067	1
L1cam	0.131895688711713	0.0421442455443447	0.129	0.067	1
Gmnn	0.132164539145271	0.0994261733394002	0.21	0.131	1
Ndufb5	0.132260366359136	-0.20396098634148	0.629	0.675	1
Pmm2	0.132321440168353	-0.178499073368019	0.161	0.246	1
Eef2	0.132456753058085	0.139419003007385	0.984	0.955	1
Zfp930	0.132548780022828	0.090387413122301	0.113	0.06	1
Serpinb6b	0.132562667618791	-0.23778470033337	0.161	0.239	1
Wdr1	0.132957778554852	0.0924670425122913	0.742	0.59	1
Kdm4c	0.133044376489368	-0.141362536312651	0.065	0.134	1
Mrpl34	0.133159118597575	-0.245024020579874	0.387	0.463	1
Rpl41	0.133230337150305	0.130649968871019	1	0.993	1
Sh2d3c	0.133254486223469	0.0998786996545469	0.371	0.261	1
Drg2	0.133308252322538	0.0460905469498973	0.194	0.116	1
AI506816	0.133415412969066	-0.0905930048556359	0.129	0.213	1
Setd2	0.133531905355932	0.0509999211897921	0.468	0.351	1
Hat1	0.133905913641782	0.153542565032523	0.194	0.119	1
Baz2b	0.134030954375937	0.0932119669873239	0.21	0.131	1
Crem	0.134221020164413	-0.289163456282214	0.113	0.183	1
Mrpl46	0.134332047766797	0.0662839122488927	0.29	0.19	1
Mprip	0.134380922276269	0.0866045815093258	0.274	0.183	1
Ccnc	0.134579587574119	0.130361904031439	0.226	0.153	1
Diaph1	0.134640488062215	0.149070041479569	0.629	0.493	1
Fxn	0.134736752896555	0.0901845886802023	0.145	0.082	1
mt-Atp6	0.134764212437376	0.0465829690895196	1	0.993	1
Tubgcp3	0.135197865823387	-0.162077160119103	0.048	0.112	1
Parp9	0.135363962598126	-0.269712430397054	0.306	0.403	1
Asnsd1	0.135400943857503	0.119305366520653	0.403	0.302	1
Lrrfip1	0.135476553140618	0.121901852104157	0.694	0.556	1
Dcun1d1	0.135634433633306	0.0297794814786574	0.355	0.235	1
Cherp	0.135800532739373	0.110725586257293	0.226	0.149	1
Ap2b1	0.135885960239106	0.125026451959964	0.435	0.332	1
Cers4	0.135886927108914	0.121368230657469	0.339	0.246	1
Ppp1r8	0.135938689319874	0.0897734753001978	0.161	0.093	1
Bcl11b	0.136034976081444	0.0736942551239181	0.855	0.832	1
Mrps36	0.136489087290617	0.164136405549263	0.452	0.343	1
Xist	0.136522004473461	-0.176231608407721	0.935	0.896	1
Rcn1	0.136927725862526	-0.217472449241181	0.065	0.131	1
Uspl1	0.136981482209268	-0.0677136266140836	0.113	0.194	1
Sigmar1	0.137009274880348	0.115913263347738	0.129	0.071	1
Bbc3	0.137009274880348	0.100328438779853	0.129	0.071	1
Stoml2	0.137047182290036	0.0803258779163374	0.306	0.205	1
Hnrnpul2	0.137089062825825	0.238560207650593	0.565	0.485	1
Snx6	0.137095801518745	0.174328497130222	0.468	0.373	1
Hivep1	0.137126464665396	0.102884258285502	0.21	0.134	1
Dpm2	0.137191402668278	0.127364424849348	0.323	0.224	1
Nsd1	0.13746711903855	-0.201461759929814	0.613	0.627	1
Sqstm1	0.137537735476416	0.0742892481578409	0.435	0.321	1
Hspa14	0.137556048997525	0.0927957240033187	0.403	0.287	1
Glrx5	0.137605853360261	0.166769056981002	0.484	0.392	1
Ccdc12	0.13774939870056	0.139383171905064	0.774	0.66	1
Rfc5	0.137795857659485	0.0939531009958442	0.113	0.06	1
Hbs1l	0.137882896227392	0.119699594405554	0.258	0.172	1
Anapc4	0.137921429941675	0.125561494031199	0.226	0.146	1
Mterf1a	0.137952694510959	0.152043511132854	0.161	0.097	1
Shld1	0.137993770427854	-0.164720294233375	0.129	0.216	1
Ctr9	0.138116031261987	0.126020304920801	0.29	0.198	1
Gyg	0.138325568813379	0.0825041951686277	0.29	0.201	1
Lfng	0.138391617531494	0.103010208568111	0.694	0.537	1
Pex14	0.138582809734119	0.117957768998073	0.145	0.082	1
Snx13	0.138685728911519	0.0838662297656942	0.113	0.06	1
Stt3b	0.138700939091723	0.094441721889958	0.29	0.194	1
Creb1	0.139015693182309	-0.301073089106024	0.419	0.478	1
Ube2c	0.139362072441581	0.0985527089386019	0.145	0.082	1
Smco4	0.139511081169742	0.141265175035573	0.548	0.44	1
Rbm19	0.139580020199248	0.0800780790433424	0.113	0.06	1
Opa1	0.139586816174619	0.0310565396779208	0.242	0.153	1
Ube2j1	0.139729517407756	-0.239586827872087	0.194	0.261	1
Dapl1	0.139731852357689	-0.51401151560872	0.065	0.131	1
Mtch1	0.140193487754814	-0.243351204441742	0.306	0.381	1
Ubl7	0.140239269854562	0.226583593554358	0.29	0.201	1
Ppfia1	0.14032760753457	-0.250723620044522	0.145	0.216	1
Etf1	0.140490382831505	0.130054666123988	0.435	0.332	1
Ubap2l	0.140907160713261	0.104534462469597	0.71	0.593	1
4932438A13Rik	0.140933836383406	-0.308993246583506	0.419	0.493	1
Orc4	0.141125675964396	0.050209024967928	0.258	0.168	1
Psmd4	0.141180853389347	0.109687596445843	0.661	0.552	1
Rhoc	0.141381910406473	0.0868174982908492	0.113	0.06	1
Tnfsf8	0.141460576268455	-0.0387459936974266	0.468	0.336	1
Smu1	0.14148532299761	0.14514481462074	0.323	0.235	1
Copg1	0.141661564452785	0.06585490792976	0.323	0.224	1
Utp11	0.141902491299241	0.140226391367084	0.435	0.313	1
Golga4	0.142038936044244	0.117450927029008	0.403	0.299	1
Sipa1l1	0.142064767934063	0.0392948212520692	0.355	0.246	1
Dtx3	0.142259900623453	0.0781431790613937	0.242	0.16	1
Hmg20b	0.14243119640703	0.0941793225313055	0.339	0.235	1
Alkbh6	0.142512891033695	0.0643112546170796	0.145	0.082	1
Tbc1d4	0.142589778622592	0.104604319268343	0.548	0.418	1
Wdr33	0.142978797058614	0.0951005685038262	0.548	0.41	1
Med28	0.143083262659769	0.166358080578491	0.645	0.537	1
Il10ra	0.143446229393367	-0.132822154960729	0.145	0.239	1
Rps27rt	0.143662941293619	-0.311523650682069	0.581	0.608	1
Pabpn1	0.143816505107119	0.0951555006344615	0.71	0.619	1
Tmem38b	0.143883069496783	0.140620923987363	0.145	0.086	1
Slc25a17	0.144198080657118	0.0944527625525138	0.177	0.112	1
Ints5	0.144538226185896	-0.192708876518831	0.065	0.127	1
Inpp5k	0.144966140096791	0.204013853909659	0.29	0.209	1
Psmg2	0.14515160349432	0.113036939211085	0.274	0.183	1
Ablim1	0.145375148434343	-0.248537021418589	0.871	0.862	1
Pgm2	0.14546764639919	-0.119953290258967	0.048	0.108	1
Ttc7	0.14617706128851	0.00965276518619418	0.355	0.243	1
Cd28	0.146186673150153	-0.315709274892698	0.839	0.806	1
Ppp1ca	0.146299544321192	-0.157569149167875	0.903	0.899	1
Psma3	0.14637386513532	0.153886765670326	0.79	0.795	1
Ccdc174	0.146455777551213	0.0450765809861429	0.339	0.224	1
Tgif1	0.146722235606249	-0.249186254942854	0.129	0.201	1
Ints8	0.146935138136388	-0.156406000321829	0.065	0.131	1
Prkcz	0.14702454629331	0.0923942897525428	0.194	0.119	1
Rbm33	0.147030083405242	-0.282615801244668	0.29	0.354	1
Il10rb	0.147217800253908	0.131093838200813	0.435	0.313	1
Triap1	0.147501158062413	0.0871635653407792	0.274	0.183	1
Pofut2	0.147514112855107	0.102329194936275	0.21	0.134	1
Msl3	0.147514112855107	0.118481445062643	0.21	0.134	1
Amdhd2	0.147829491797637	0.0912261360213322	0.113	0.06	1
Guk1	0.147846513748488	0.0310359882707625	0.435	0.306	1
Slc2a1	0.147869520567326	-0.128212411381749	0.048	0.108	1
Zfp426	0.148003037502456	0.0694687916041446	0.129	0.071	1
Polm	0.148003037502456	0.0642145436521071	0.129	0.071	1
Tomm40	0.148093775714812	0.120356835225583	0.306	0.231	1
Gm15446	0.148158030257519	0.0525600487826517	0.145	0.082	1
Pde4d	0.148158030257519	-0.205418620714259	0.048	0.104	1
C730034F03Rik	0.148158030257519	0.0545621317451374	0.145	0.082	1
Mfsd1	0.148246536348359	0.123012628070836	0.226	0.149	1
Il18rap	0.148409286477599	-0.152933408796786	0.065	0.131	1
Atg16l1	0.148423880985043	-0.249783945958866	0.081	0.146	1
Hdac1	0.148515103564442	0.1608487855571	0.565	0.44	1
Kdm6a	0.148921993940706	-0.325648402847745	0.306	0.366	1
Mvp	0.149282318959901	0.077323304472479	0.274	0.183	1
Lrch4	0.149349419501233	0.13026062567433	0.387	0.276	1
Cst3	0.14968603374601	0.214973523007764	0.645	0.556	1
Med12	0.150203745835132	0.142891876475848	0.323	0.239	1
Nob1	0.150349193174378	-0.160193245673301	0.097	0.168	1
Crebl2	0.150386105046176	0.0430571099211456	0.21	0.131	1
Cndp2	0.150539567069609	0.224369923171421	0.29	0.198	1
Prkcd	0.150685059179062	-0.249501302798161	0.113	0.179	1
Tm9sf4	0.150779119868744	0.135933268001566	0.258	0.187	1
Dok2	0.150854042604674	0.182539314238015	0.452	0.351	1
Derl1	0.151041536691224	0.112237206000906	0.435	0.332	1
Trappc13	0.151284060824172	-0.0900552107381115	0.081	0.153	1
Rnf220	0.151291665980104	0.105515928592352	0.355	0.272	1
Xiap	0.151419744075069	0.113759983363208	0.565	0.414	1
Akt1s1	0.151478654576572	0.0847576944542444	0.161	0.097	1
Gm12216	0.151557965162007	0.0954918450745892	0.323	0.22	1
Tmsb4x	0.151704416534829	-0.132215953737828	1	1	1
Elovl5	0.151748883778044	-0.014047140671571	0.419	0.291	1
Tcf7	0.151793420330166	-0.255579384978112	0.645	0.716	1
BC029722	0.151814309201845	0.0630995217871129	0.177	0.108	1
Ubxn1	0.151880390675142	0.0998387179758251	0.758	0.593	1
Vma21	0.152134719713174	0.173943553079103	0.339	0.254	1
Smarca4	0.152327723376068	0.154306498294364	0.419	0.321	1
Cebpz	0.152576029175656	0.117855128731556	0.5	0.403	1
Letm2	0.152634239834827	0.155705764312105	0.226	0.153	1
Nras	0.15268405350898	0.132745010670461	0.419	0.317	1
Ddx10	0.152696630342456	0.271200334202806	0.323	0.231	1
Dnajc5	0.15276798231451	-0.276894263533298	0.387	0.444	1
Gin1	0.152839781063419	0.054145587859848	0.242	0.16	1
Pmvk	0.152889019571117	0.122790043242003	0.177	0.112	1
Pygo2	0.152899523948176	0.0565567495086051	0.177	0.104	1
Tcf12	0.153051867360034	0.03246181919188	0.484	0.347	1
Laptm5	0.153183288880711	-0.171118068870372	0.984	0.974	1
Ccdc88c	0.153287043823277	0.163692670572993	0.581	0.466	1
Hk1	0.153287680571937	0.053174207578667	0.387	0.269	1
Pag1	0.153318551354813	0.132945843386653	0.306	0.213	1
Igtp	0.153543909302885	-0.328435141736419	0.548	0.608	1
Sp1	0.153799192089272	0.025046948319167	0.403	0.299	1
Dmxl1	0.153868464366218	-0.285141706634658	0.161	0.243	1
Coq9	0.153972416877217	-0.109789304295786	0.048	0.104	1
Ei24	0.15403452146883	0.0694922644364842	0.323	0.224	1
Ahr	0.154195498585332	0.0431920287578523	0.129	0.071	1
Atp5f1	0.15423258838806	0.0897441561147028	0.919	0.769	1
Dnm1l	0.154392070297657	0.122365443216342	0.258	0.183	1
Paqr7	0.154422627610063	0.0732717694875014	0.145	0.086	1
Ddx27	0.154617049303539	0.0823379645715201	0.371	0.272	1
Tfb2m	0.154817010670196	0.0591909319939982	0.145	0.082	1
Slc12a7	0.15499732755549	-0.203291309130606	0.097	0.16	1
Kat6a	0.155193883510824	0.120669890393652	0.5	0.392	1
BC005537	0.1552061056352	-0.227336971718241	0.548	0.604	1
Ipo11	0.155257043218677	0.0641217578709343	0.145	0.086	1
Cenpv	0.155430523064914	0.113357564686673	0.113	0.063	1
Mre11a	0.155665118565854	-0.153319694182388	0.048	0.104	1
Glipr1	0.155707078431884	-0.240194737600046	0.339	0.414	1
Lrwd1	0.15582636024977	0.0610899578357893	0.258	0.168	1
Sc5d	0.15582636024977	-0.294482392267906	0.129	0.198	1
Chfr	0.156005926689959	0.139316103353629	0.452	0.347	1
BC005624	0.156232446380687	0.0789538326825514	0.5	0.366	1
Csnk1e	0.156446439701146	0.044903210382155	0.113	0.06	1
Pfdn2	0.156660640059408	0.10724559463745	0.613	0.489	1
Immp1l	0.15669211920388	0.111906717356146	0.323	0.22	1
Nsmce4a	0.156809330725361	0.0992137149714338	0.548	0.444	1
Ano6	0.156823441784941	0.0731174431144569	0.258	0.179	1
Dop1a	0.156858852469502	-0.208730441443467	0.145	0.216	1
Ddhd1	0.156906571904738	-0.000158652116743652	0.258	0.164	1
Xylt1	0.156936137486441	-0.157675025475777	0.048	0.108	1
Raph1	0.15702678263788	0.104515503081143	0.194	0.123	1
Selenoh	0.157296539757349	0.0587226387306535	0.5	0.381	1
Trappc9	0.157348079057871	0.170947537470079	0.113	0.063	1
Ptpmt1	0.157400529805658	0.0170491550659002	0.194	0.119	1
Rrm2	0.157426921850153	0.0293359504950514	0.113	0.06	1
Mien1	0.157738553782743	0.172008529131208	0.645	0.504	1
Rhobtb2	0.15776797084551	-0.154360073846586	0.081	0.146	1
Cstf1	0.157780830204854	-0.108647697926763	0.048	0.108	1
Elp5	0.157805006528749	0.032104980740502	0.161	0.097	1
Rpp14	0.157805006528749	0.0586432888858476	0.161	0.097	1
Zfp280c	0.157821376178367	0.0413854944796593	0.129	0.071	1
Usp53	0.157925518044588	0.168484601183736	0.226	0.153	1
Nkap	0.157968233583175	0.0652338156083568	0.29	0.198	1
Nsmce1	0.158139812384152	-0.191561850621406	0.258	0.34	1
Ext1	0.158457414082807	-0.231275190582748	0.081	0.142	1
Tet2	0.158521574735476	0.0864978769868988	0.242	0.168	1
Tmem223	0.158744716929496	0.0979629948860125	0.355	0.246	1
Tnk2	0.158816117265914	0.12624393370082	0.226	0.149	1
Pex13	0.159080163959978	0.0311170581198223	0.161	0.093	1
Ralgps2	0.159166867676164	0.118938288644529	0.274	0.194	1
Rpl10-ps3	0.159225987779134	-0.14427120160891	0.097	0.164	1
Cklf	0.159262155575246	0.156366355937338	0.435	0.347	1
Pabpc4	0.159471249824221	0.110195667475183	0.21	0.131	1
Map2k3	0.159495184417072	0.079040149668851	0.226	0.149	1
Fam3c	0.159590440926333	-0.259736765315293	0.29	0.354	1
Ctsb	0.159874728578716	0.193197896847419	0.726	0.59	1
Tsc2	0.160257954279393	0.0906455852376629	0.113	0.063	1
Iffo2	0.160363261681674	0.0518349036313175	0.226	0.146	1
Gpr89	0.160396308899102	0.0460162918420912	0.113	0.06	1
Gopc	0.160451742752254	-0.157894662155736	0.065	0.123	1
Hp1bp3	0.160687719160669	0.0771043984673232	0.742	0.593	1
Lgals3	0.160976472103015	0.415114211920288	0.242	0.172	1
Prdm1	0.160987037804453	0.0881457007985678	0.21	0.138	1
G3bp2	0.161007796905099	0.0452615597623744	0.726	0.59	1
Creb3	0.161052653014174	0.0444799711754232	0.226	0.146	1
Rars2	0.161194067676183	0.0573598509034126	0.145	0.086	1
Ndufaf2	0.161236898225168	0.275397717157674	0.113	0.063	1
Mxd4	0.161403956634141	0.235363723235077	0.532	0.455	1
Uck2	0.161427946711627	0.0824175545926337	0.194	0.123	1
Smc1a	0.161602773799282	0.0998383747542573	0.694	0.552	1
Chd4	0.161769205375473	0.170643608161687	0.79	0.724	1
Xpnpep1	0.161972835013115	0.0941771369109427	0.177	0.112	1
Lamb3	0.162056028268979	-0.0853139696345064	0.048	0.108	1
Tor1aip2	0.162072122573672	-0.198715192488937	0.145	0.22	1
Crebrf	0.162315897772309	-0.259557575119588	0.403	0.459	1
Senp6	0.162330020357849	0.180690713771784	0.629	0.522	1
Ssbp4	0.162522273162465	0.106837784980282	0.548	0.429	1
Arid2	0.162556893900398	-0.0225317228993064	0.29	0.198	1
Qtrt1	0.162937537408505	0.0524222399957306	0.129	0.075	1
Kti12	0.163134259591835	0.0675971353526297	0.226	0.146	1
Lmo4	0.163135194837462	0.129738445623277	0.145	0.09	1
Itpk1	0.163313178873236	0.0865265523502454	0.306	0.216	1
Gclm	0.163330716343058	0.128074302788919	0.274	0.19	1
Akap8	0.163336111675709	-0.258432281550863	0.258	0.328	1
Ap3b1	0.163358391206616	0.186551140168371	0.387	0.287	1
Rnf115	0.163365398184361	0.0540911691433423	0.468	0.34	1
Uba6	0.163716027609377	-0.260423747578448	0.129	0.201	1
Ranbp2	0.163937990951371	-0.262706438515823	0.387	0.47	1
Rabgap1	0.163962699420906	0.120204347639073	0.274	0.19	1
Rc3h2	0.164131482816161	0.0996984671507635	0.452	0.351	1
Prpsap2	0.164507283710219	-0.162003924517012	0.065	0.123	1
Ehd1	0.164662782565988	0.0741335996515607	0.145	0.086	1
Higd1a	0.164823967462817	-0.247015902250028	0.419	0.496	1
Nars	0.165102368801785	0.130138466038727	0.468	0.354	1
Chic1	0.165197873129772	0.1751292093034	0.113	0.063	1
Mfsd5	0.165670834067962	0.059782012667839	0.177	0.108	1
Plekhm2	0.165719294532094	0.090552980187872	0.129	0.075	1
Farsa	0.165792377165193	0.112023925755571	0.306	0.213	1
Mdfic	0.166007461762174	0.17466967236974	0.306	0.228	1
Inpp5f	0.166111852729002	0.119609091394357	0.242	0.157	1
Map3k1	0.166299943129799	-0.283300515332911	0.355	0.425	1
Pef1	0.166418080262014	0.0660000025852181	0.145	0.086	1
Ass1	0.166576714396154	0.106913904376736	0.613	0.493	1
Rps17	0.166784535020666	-0.141988554905815	1	0.955	1
Grk6	0.166818705447541	-0.193616843081029	0.452	0.511	1
Pola2	0.166827903747119	0.056367166653964	0.161	0.097	1
Rsl1	0.167205620772746	0.106892775212793	0.113	0.063	1
Fem1c	0.167284532431167	0.129725713135921	0.242	0.164	1
Uqcr11	0.167378929252046	0.136178477186692	0.79	0.716	1
[truncated: 4,919 more rows]
