# Supplementary material for: The Dynamic Change of Immune Responses Between Acute and Recurrence Stages of Rodent Malaria Infection
Source: Front Microbiol. 2022 Feb 17;13:844975. doi: 10.3389/fmicb.2022.844975 (PMC8891988; doi:10.3389/fmicb.2022.844975)
Supplement: Supplementary Table 3 — The differentially expressed genes of effector CD8+ T cells between day 16 and day 8 post-infection. [file Data_Sheet_3.CSV]

	p_val	avg_log2FC	pct.1	pct.2	p_val_adj
S100a8	1.85435103425333e-64	0.361471479140475	0.939	0.193	3.3013011462812e-60
S100a9	1.25994187451166e-49	0.0449272687690767	0.866	0.215	2.2430745191931e-45
Igkc	1.91560269981481e-46	-1.58889359168985	0.939	1	3.4103474864803e-42
Slc4a1	1.34457466859472e-43	0.855580221672825	0.567	0.022	2.39374628249918e-39
Ighm	4.67506996825136e-28	-1.11715633504762	0.567	0.934	8.32302706447789e-24
Camp	2.14761416263243e-27	0.572820518194693	0.396	0.025	3.82339749373451e-23
Ngp	3.60563209669096e-21	0.532751352524666	0.311	0.019	6.41910682173891e-17
Gm10076	2.23336649997008e-20	-0.571425399927111	0.957	0.984	3.97606237989672e-16
Jchain	6.11205551951377e-19	-0.730285160858483	0.085	0.497	1.08812924413904e-14
Actg1	2.68869857009501e-18	-0.622266516204001	0.994	1	4.78669006434014e-14
AY036118	2.69600534476935e-18	-1.12066145089738	0.951	0.994	4.79969831529287e-14
Gzmb	6.32532749829006e-18	-1.89929667767206	0.75	0.848	1.12609805452058e-13
Aldoa	5.49211211939314e-17	-0.724964288931456	0.768	0.953	9.77760720615561e-13
Dnaja1	5.52458653914826e-17	-0.629373285412202	0.884	0.962	9.83542141564565e-13
Ly6a	1.55922011096781e-16	-0.751855320099487	0.89	0.981	2.77587956355599e-12
Hspa8	3.18720848722892e-16	-0.536865669107685	0.994	1	5.67418726981365e-12
Iglc1	5.6737977110143e-16	-0.530302560352535	0.067	0.43	1.01010620649188e-11
Ldha	7.53607134818311e-16	-0.588186824462928	0.933	0.975	1.34164678211704e-11
Gm42418	1.390244250314e-15	0.35300472876851	1	1	2.47505183883401e-11
Bcl3	3.25210956159841e-15	-0.678331377904978	0.341	0.706	5.78973065251365e-11
Itgb1	4.60162122591838e-15	1.49358415194778	0.86	0.788	8.19226626850249e-11
Arhgdib	5.92805137540213e-14	-0.432563542126709	0.988	1	1.05537098636284e-09
Abracl	6.77767850772149e-14	-0.506825265614753	0.945	0.978	1.20663010472966e-09
H2-K1	9.73554790177663e-14	0.501442108622648	1	0.997	1.73321959295329e-09
Ighg3	1.20090882152942e-13	-0.345391430191893	0.018	0.313	2.13797797496883e-09
Tmsb4x	1.28539365517514e-13	-0.446704268066716	1	1	2.28838632430831e-09
Adgre5	1.8410936763398e-13	0.677973577140807	0.854	0.722	3.27769907198774e-09
Mxd1	1.9736583757573e-13	-0.567239451483911	0.177	0.513	3.51370400636072e-09
Ggt1	2.15491508826963e-13	-0.551012118809137	0.037	0.332	3.83639533164642e-09
Arpc3	2.90323718629412e-13	-0.452847539511504	0.951	0.984	5.16863316275943e-09
Tcrg-C2	4.70683428442161e-13	0.890623030516949	0.293	0.054	8.37957707655579e-09
Malat1	6.82642242836207e-13	0.940011849592679	1	1	1.2153079849213e-08
Slc25a37	8.42569775047938e-13	0.503235664926662	0.439	0.161	1.50002697051784e-08
Tcrg-C1	1.01516432194726e-12	0.551965997054513	0.183	0.009	1.80729704236271e-08
Ltf	1.10366681207028e-12	0.257295591060023	0.152	0	1.96485802552872e-08
Uba52	1.32790779616168e-12	0.425590162697463	0.97	0.972	2.36407424950664e-08
Zbtb16	1.79557024219897e-12	0.315420086368685	0.226	0.028	3.19665370218683e-08
Apol11b	1.81039916224779e-12	0.397204496185676	0.274	0.054	3.22305362854974e-08
Tmcc2	2.40440265740942e-12	0.249096511299462	0.159	0.003	4.28055805098599e-08
Sub1	6.54825330529246e-12	-0.636529646931271	0.982	0.991	1.16578553594122e-07
Plac8	6.61151614638125e-12	-0.995200695939946	0.689	0.883	1.17704821954025e-07
Mif	7.52612209076137e-12	-0.579936304925224	0.823	0.946	1.33987551581825e-07
Pdcd4	7.84661468034462e-12	0.648583232405846	0.841	0.68	1.39693281154175e-07
Actb	8.54998574778676e-12	-0.386863397055604	1	1	1.52215396267848e-07
Serpinb9	1.01926221887654e-11	-0.702378606131143	0.299	0.611	1.8145925282659e-07
Dnajc15	1.27756410402646e-11	-0.590217970020436	0.841	0.899	2.27444737439831e-07
Myl12a	2.11499598149459e-11	-0.429876849297325	0.921	0.972	3.76532734585482e-07
Junb	3.34439194274799e-11	-0.601008111552492	0.622	0.873	5.95402097567425e-07
Mir142hg	3.86746562624725e-11	0.719548262511765	0.628	0.389	6.88524905440798e-07
Zeb2	4.02521627794042e-11	1.22579242762108	0.549	0.31	7.16609253961733e-07
Ccnd2	4.33626254763348e-11	0.842099897742665	0.86	0.747	7.71984821355188e-07
Nrp1	5.32501510070301e-11	0.40131316959524	0.415	0.158	9.48012438378156e-07
Ighg2b	9.25850703460633e-11	-0.362934037544034	0.152	0.462	1.64829200737096e-06
Car2	1.17928000279257e-10	0.250403188972018	0.372	0.111	2.09947218897161e-06
Alas2	1.30014348392542e-10	0.223787728805337	0.146	0.006	2.31464544443242e-06
Gpr171	2.3308722487283e-10	-0.491568384848083	0.427	0.731	4.14965186441099e-06
Runx1	3.10317059629776e-10	0.527544910907537	0.683	0.487	5.5245746125889e-06
H2-D1	3.63152335517056e-10	0.347152478742199	0.988	0.997	6.46520102921015e-06
Gng2	3.8651187562552e-10	-0.510264897666707	0.768	0.899	6.88107092176113e-06
Rps26	5.69419540978388e-10	-0.38996084170979	0.994	1	1.01373760880382e-05
Cd74	6.19933426336431e-10	-0.701437406428185	0.457	0.75	1.10366747890675e-05
Cox17	6.90584754801501e-10	-0.485851902456603	0.915	0.965	1.22944803897311e-05
Ankrd11	7.85919207099461e-10	0.537831953891116	0.884	0.845	1.39917196439917e-05
Ifitm10	1.16054199657028e-09	0.494655123124512	0.39	0.165	2.06611291649407e-05
Jaml	1.27330813848754e-09	-0.602328612943633	0.128	0.415	2.26687047894937e-05
Trgv2	1.27606504714769e-09	0.634987463217194	0.22	0.044	2.27177860343703e-05
Myl6	1.46870914580695e-09	-0.330423324574115	1	0.997	2.61474289228011e-05
Eif4a1	1.57970360528303e-09	-0.434984595193821	0.884	0.965	2.81234632848537e-05
Cdc42	1.75153483380979e-09	-0.320783387530513	0.988	0.994	3.11825746463157e-05
H2afj	1.84574636240706e-09	-0.380440026338691	0.915	0.959	3.28598224899329e-05
Gpr18	2.50856872361071e-09	-0.494047065816808	0.36	0.642	4.46600489864415e-05
Son	2.70459533120013e-09	0.36311421146082	1	0.962	4.8149910681356e-05
Ndufb7	2.82611221245297e-09	-0.384702706765369	0.951	0.972	5.03132757183003e-05
Edf1	3.92920137812422e-09	-0.345454915317545	0.884	0.953	6.99515721347454e-05
Ctla4	4.08630809066906e-09	-0.710547449391538	0.128	0.389	7.27485429381812e-05
Dynll1	4.21656550846052e-09	-0.450467923741403	0.902	0.968	7.50675157471227e-05
Chchd10	4.25712112493377e-09	-0.540249675669585	0.262	0.554	7.57895273871959e-05
Gm49980	6.93171961025959e-09	0.417855380958206	0.482	0.247	0.000123405404221451
Lars2	7.05586064957783e-09	0.444787232585929	0.982	0.94	0.000125615487144434
Lcp1	7.09655870997752e-09	-0.360393056756489	0.963	1	0.00012634003471373
Ankrd12	7.64448142034843e-09	0.540050048271332	0.762	0.598	0.000136094702726463
Coro1a	8.16444826619611e-09	-0.266943944315625	1	1	0.000145351672483089
Atp5j2	9.75860165509627e-09	-0.314605758295429	0.951	0.994	0.000173732385265679
S100a13	1.31485896133524e-08	-0.374596496892611	0.921	0.972	0.000234084340886513
AC149090.1	1.33814140764856e-08	0.697843022037868	0.659	0.475	0.000238229314803674
Stk32c	1.35541460480816e-08	0.28340281195356	0.262	0.076	0.000241304462093997
Tspan33	1.36190196179461e-08	0.169139854437955	0.11	0.003	0.000242459406258295
AA467197	1.36631026451991e-08	-0.424833386226256	0.037	0.241	0.00024324421639248
Ifngr1	1.72605501730534e-08	-0.581716420579698	0.707	0.858	0.000307289574730869
Cox5a	1.86163052235662e-08	-0.376936463357362	0.927	0.949	0.00033142608189515
Crip1	1.89788169638607e-08	-0.543164707058593	0.976	0.997	0.000337879878407613
Rsad2	2.06362533111387e-08	0.435358677009292	0.22	0.054	0.000367387217698203
Cox6a1	2.10778330439183e-08	-0.366956857005807	0.878	0.946	0.000375248661680877
Socs3	2.70293972701761e-08	-0.569959877139368	0.232	0.481	0.000481204359600946
Rpl24	2.97918710242911e-08	-0.289945239899455	0.994	1	0.000530384679845455
Naca	3.27584002977352e-08	-0.332286917727481	0.988	0.981	0.00058319780050058
Atp5md	3.40175761180602e-08	-0.373712657118482	0.915	0.949	0.000605614907629825
Slc25a5	3.54426262263614e-08	-0.340430101166544	0.89	0.959	0.000630985074707913
Rpl28	3.56626265348286e-08	-0.318674886304241	0.994	0.997	0.000634901740199553
Cytip	3.59085366755123e-08	-0.466601746741398	0.774	0.927	0.000639279678434145
Havcr2	3.71981126106421e-08	-0.308956958710381	0.134	0.389	0.000662237998807261
Sptb	3.84881891750961e-08	0.144384193329812	0.104	0.003	0.000685205231884236
Ms4a6d	3.90438771837322e-08	-0.278025207679364	0.134	0.389	0.000695098145501984
H2-Q4	4.28854483044124e-08	0.509017490222923	0.768	0.661	0.000763489636163455
Dbi	4.81937199444093e-08	-0.431126319616734	0.787	0.905	0.000857992796170319
Arhgef1	5.39892517656524e-08	0.492408803260559	0.963	0.905	0.000961170649183909
Lgals1	5.80465827053488e-08	-0.63520467035011	0.963	0.994	0.00103340331190333
Fkbp1a	6.12912360568381e-08	-0.42448974588604	0.738	0.896	0.00109116787551989
S100a6	6.61339944113146e-08	-0.934440613414528	0.848	0.896	0.00117738350250463
Cd84	7.34097810167454e-08	0.413181779770957	0.726	0.557	0.00130691433144112
Cd69	8.2340157101705e-08	-0.459183173527235	0.152	0.392	0.00146590181688165
Uqcr11	8.6504218581328e-08	-0.376497183584748	0.78	0.927	0.00154003460340338
Arpc5	9.36949923505312e-08	-0.329687811258176	0.915	0.978	0.00166805194881651
Rpsa	1.06205495973045e-07	-0.285062671304201	1	1	0.00189077644480812
H2-Q7	1.24349355448353e-07	0.423366001166593	0.982	0.991	0.00221379157504703
Pgam1	1.28169210080663e-07	-0.388042932331053	0.561	0.785	0.00228179644706605
S1pr5	1.37514702694275e-07	0.663935039222482	0.293	0.117	0.00244817425206618
Iglc2	1.44403027800623e-07	-0.208571383216246	0.061	0.272	0.00257080710393449
Ndufb1-ps	1.48401330875657e-07	-0.272951934229062	0.957	0.962	0.00264198889357932
Ctla2a	1.58789740951391e-07	-0.728261727825586	0.463	0.687	0.00282693375815762
Rpl41	1.60449958831587e-07	-0.237045603469247	0.994	1	0.00285649061707874
Adcy7	1.68191736895291e-07	0.368246858831245	0.713	0.589	0.00299431749194686
Ptpn18	1.69403323129337e-07	0.358891765576449	0.976	0.978	0.00301588736167158
Chst2	1.86382106244824e-07	0.769030505258876	0.415	0.247	0.0033181606374766
Hcst	2.19954329799215e-07	0.596033948267446	0.957	0.937	0.00391584693341542
Rps27l	2.24038287962644e-07	-0.362668104091822	0.811	0.94	0.00398855364059895
Lztfl1	2.34764785584964e-07	0.432287393647565	0.256	0.089	0.00417951747776912
Tcrg-C4	2.34936254451064e-07	0.466056199509288	0.189	0.044	0.00418257013799229
Klrb1f	2.38862471882869e-07	0.448626022661696	0.317	0.133	0.00425246858693072
Rilpl2	2.47877639392411e-07	-0.533967739550573	0.396	0.633	0.00441296561410309
Lcn2	2.76610890009648e-07	0.0969515115841897	0.159	0.028	0.00492450367484177
Hemgn	2.80156591015116e-07	0.213401591871042	0.11	0.009	0.00498762778984211
Cx3cr1	2.86096363721108e-07	1.24731787761313	0.409	0.231	0.00509337356332688
Prdx1	2.91056176819431e-07	-0.407275547682282	0.921	0.962	0.00518167311591634
Gzmk	2.92971211370794e-07	-0.463560023141303	0.409	0.668	0.00521576647603424
Dusp5	3.01214237173947e-07	-0.351829790661265	0.293	0.547	0.00536251706440778
Nme2	3.01745167612369e-07	-0.367306047287347	0.921	0.981	0.005371969219003
Micos13	3.07334315813319e-07	-0.368382687742712	0.738	0.892	0.00547147282442453
Ccr5	3.19052038417333e-07	-0.440469984691078	0.585	0.778	0.00568008343994377
Kel	3.20665543692653e-07	0.17287352210242	0.11	0.009	0.00570880867436029
Ldhb	3.58914067870714e-07	0.197999922057314	0.207	0.057	0.00638974715030233
Cd53	3.92124214998727e-07	-0.388242965759765	0.902	0.962	0.00698098739962233
Runx3	4.0097255022794e-07	-0.511961210988395	0.707	0.832	0.00713851431170802
Ifitm1	4.21567631119232e-07	-1.38197058173109	0.012	0.168	0.00750516853681569
H2-Aa	5.20522703602801e-07	-0.407225759354424	0.207	0.475	0.00926686569224068
H2-Q6	5.574004872995e-07	0.431597877067148	0.793	0.693	0.009923400875393
Sla2	5.94044554047671e-07	-0.275055325113029	0.311	0.608	0.0105757751957107
Actr2	6.15300913249517e-07	-0.316077305917528	0.909	0.959	0.0109542021585811
Gstt2	6.21192994251361e-07	-0.256325910138183	0.183	0.411	0.011059098876657
Ms4a4c	6.40834366157543e-07	-0.308383199500978	0.122	0.329	0.0114087742207027
Numa1	7.12255294764505e-07	0.446688324099854	0.671	0.544	0.0126802810126925
mt-Nd1	7.49546444798192e-07	0.415922632558678	0.976	0.981	0.0133441753567422
Satb1	7.52141866867162e-07	-0.340100342696142	0.47	0.715	0.0133903816558361
Ddt	7.85405702987698e-07	-0.400508409226702	0.5	0.722	0.01398257773029
Nhp2	8.05588172950378e-07	-0.350107344756794	0.573	0.778	0.0143418862430356
Ubc	8.10802625711731e-07	0.414366058253365	0.951	0.927	0.0144347191455459
H2-Eb1	9.06980461860269e-07	-0.344290753087488	0.171	0.392	0.0161469731624984
H3f3b	1.0457746439436e-06	0.312660527131285	1	0.997	0.0186179259861279
Purb	1.05090189219414e-06	0.360122537274883	0.878	0.816	0.0187092063867323
Vasp	1.05354110914237e-06	-0.334961062252323	0.866	0.927	0.0187561923660617
H2-T23	1.06793320602277e-06	0.366674902876043	0.921	0.94	0.0190124148668233
Cd8a	1.28980330403836e-06	-0.530757453685494	0.5	0.699	0.0229623682217949
Nfatc3	1.3304015593159e-06	0.425480667834103	0.817	0.753	0.023685138960501
Atp5mpl	1.43054273412924e-06	-0.316368306986409	0.866	0.956	0.0254679522957029
Stk17b	1.60089754633882e-06	-0.356160000805344	0.921	0.959	0.02850077901747
Atp5k	1.64224633444071e-06	-0.314014855309276	0.939	0.975	0.029236911492048
Cox7a2	1.65794752221418e-06	-0.342542580095779	0.902	0.975	0.0295164397379791
Rpl10a	1.77609761050589e-06	-0.278206407044766	0.988	0.997	0.0316198657598364
Atp8b4	1.81815416683968e-06	-0.273699447870176	0.244	0.513	0.0323685986322468
Fam53b	1.97043436594959e-06	0.390354387124452	0.622	0.456	0.0350796430170006
Fam241a	2.09810452975781e-06	-0.295057038653048	0.22	0.453	0.0373525549432783
mt-Nd3	2.13424787312601e-06	0.358016080757177	0.97	0.978	0.0379960148852624
Rps27	2.24319667866842e-06	0.376556003569061	1	1	0.0399356304703338
Bmp7	2.35373360872757e-06	0.14551527961665	0.165	0.041	0.041903519436177
Ptms	2.53246828013503e-06	-0.486610529589099	0.738	0.877	0.0450855327912439
Cd79b	2.55500657734044e-06	-0.32843250211155	0.14	0.348	0.0454867820963918
Srsf5	2.92058941152566e-06	0.392249402908089	0.89	0.829	0.0519952532933914
Pfn1	3.12341215431369e-06	-0.256383600297989	0.994	1	0.0556061065832466
Wfdc21	3.3381801631511e-06	0.200585275758851	0.104	0.013	0.059429621444579
Gm28935	3.43247066579318e-06	-0.223253013941421	0.085	0.269	0.0611082752631159
Ifi27l2a	3.44778542334431e-06	-0.620579980207663	0.713	0.87	0.0613809238917987
Hnrnpa2b1	3.46674789867825e-06	-0.310068645505792	0.976	0.991	0.0617185128401688
Smdt1	3.60844776462517e-06	-0.326255452497974	0.811	0.959	0.0642411955536219
Park7	3.61228884121491e-06	-0.3478792560867	0.817	0.924	0.064309578240149
Rap1a	3.66253975125022e-06	-0.345322302168172	0.86	0.924	0.0652041951915076
Ahnak	3.78900608905128e-06	0.59917411758186	0.854	0.791	0.06745567540338
Rpl36al	3.87826914346864e-06	-0.254447631802121	0.963	0.987	0.0690448255611722
Psma4	4.00180919163082e-06	-0.320467598318493	0.774	0.908	0.0712442090386034
Pold4	4.00756633596973e-06	-0.293739367743854	0.354	0.576	0.071346703479269
Atp5e	4.05054795815931e-06	-0.259088173140541	0.963	0.994	0.0721119052991101
Zfp53	4.1549377657429e-06	-0.259141126619426	0.226	0.44	0.0739703570435209
Ciao2b	4.41255329095747e-06	-0.322804482988928	0.506	0.703	0.0785566862389158
Cdkn2a	4.53688520664572e-06	0.120018233083946	0.116	0.019	0.0807701673339137
Hspd1	4.60951910445e-06	-0.396583572229741	0.652	0.851	0.0820632686165233
Ech1	4.78487564496057e-06	-0.372588867368258	0.616	0.782	0.085185141107233
Lilrb4a	4.84913057534915e-06	-0.29154774698012	0.079	0.259	0.086329071632941
Cdc42ep3	4.92438986604949e-06	0.346453042380213	0.579	0.399	0.087668912785279
Cd3d	5.02233208216653e-06	-0.254045967510322	0.97	0.949	0.0894125780588108
Bola2	5.1567181199761e-06	-0.323417391130967	0.854	0.924	0.0918050526899345
Ppp1ca	5.26129797996786e-06	-0.285428372379295	0.939	0.972	0.0936668879373679
Ubl5	5.69763836673884e-06	-0.265013515509031	0.933	0.953	0.101435055843052
Itgax	6.06718186648361e-06	-0.323171608000096	0.226	0.459	0.108014038769008
Tox	6.76916838022048e-06	0.604964880247233	0.5	0.345	0.120511504673065
Serpinb6b	7.37765482080891e-06	-0.461730508413131	0.518	0.718	0.131344388774861
Sh2d2a	7.92543919433016e-06	-0.268323395901966	0.701	0.861	0.14109659397666
Vps37b	9.20817708179298e-06	-0.331451510930411	0.329	0.551	0.16393317658716
Arl4d	1.00676766245399e-05	0.404530879716709	0.25	0.111	0.179234846946683
Ndufb9	1.05175276099675e-05	-0.25783108579878	0.872	0.934	0.187243544040252
Mien1	1.06735182364693e-05	-0.29283668258539	0.707	0.886	0.190020645163864
Cd40lg	1.08427838809887e-05	0.285809223344398	0.274	0.12	0.193034081433241
Cox7b	1.08537708652881e-05	-0.322366047498874	0.854	0.93	0.193229682714724
Atox1	1.1170913060939e-05	-0.224519921486679	0.866	0.934	0.198875765223897
Cd3e	1.15451642922808e-05	0.335426743440808	0.976	0.934	0.205538559895475
Tspan32	1.17229267417159e-05	0.449479875895198	0.506	0.348	0.208703264782769
Agfg1	1.17874460264255e-05	-0.283461848747728	0.463	0.696	0.209851901608453
Pitpnc1	1.19624112637726e-05	0.48939375383895	0.689	0.595	0.212966807728943
Hsph1	1.20228214421993e-05	-0.407446174166416	0.494	0.725	0.214042290135475
Cox4i1	1.20693758706653e-05	-0.202163540184562	0.988	0.991	0.214871098625455
Ms4a1	1.21832578517695e-05	-0.148392610042018	0.037	0.18	0.216898539535053
Puf60	1.22081434106493e-05	0.318188476937568	0.787	0.69	0.217341577139789
Cox5b	1.2978511543118e-05	-0.261522334884164	0.951	0.972	0.23105644100213
Gm31597	1.32992505168131e-05	-0.226886902079223	0.122	0.301	0.236766556950824
Actr3	1.3529892254635e-05	-0.211475207390158	0.97	0.997	0.240872671809266
Arl10	1.41685350666879e-05	0.171582294081835	0.122	0.025	0.252242429792244
Borcs8	1.43010671593741e-05	-0.284323605532375	0.439	0.665	0.254601898638337
Hsp90aa1	1.44725202594675e-05	-0.418451309763428	0.957	0.962	0.2576542781793
D8Ertd738e	1.46044251079455e-05	-0.253797562577161	0.89	0.943	0.260002580196753
Cnn2	1.46956097335476e-05	-0.29335738899041	0.921	0.968	0.261625940086348
Anxa2	1.47932351596547e-05	-0.405624910663481	0.701	0.861	0.263363965547332
Cox6b1	1.49900496238668e-05	-0.22660038045082	0.97	0.978	0.266867853453701
Rps17	1.51342001327524e-05	-0.294765014949512	0.97	0.994	0.26943416496339
Ppp1r16b	1.52542219103264e-05	-0.282219663020636	0.39	0.617	0.271570912669542
Mrpl22	1.55189718937253e-05	-0.180354851703251	0.262	0.462	0.276284256623991
Gadd45gip1	1.57692658615262e-05	-0.275412785072732	0.524	0.718	0.280740240132751
Pgs1	1.59814900163774e-05	-0.267122832595184	0.341	0.538	0.284518466761566
Rpl18	1.64489697363428e-05	-0.219222541289816	0.994	1	0.292841008216112
Jmjd6	1.66251635939117e-05	-0.22666302049986	0.226	0.434	0.295977787462411
Nme1	1.67126816021835e-05	-0.327441562482	0.793	0.93	0.297535870563673
Rbl2	1.73172541172545e-05	0.374036795772714	0.524	0.38	0.308299075049481
Rpl7a	1.7348604888446e-05	-0.222444093098983	0.994	0.997	0.308857212829005
Tnfrsf25	1.7374053633201e-05	0.137883591396485	0.152	0.041	0.309310276831877
Ypel3	1.7591363006168e-05	0.467453653778488	0.659	0.538	0.313179035598808
Ctss	1.77078127794458e-05	-0.269668598601778	0.348	0.573	0.315252190912474
Batf	1.78173726941668e-05	-0.436604494704849	0.591	0.731	0.317202686074252
Lbhd2	1.86268838478622e-05	0.170026399577559	0.14	0.035	0.331614413143491
Elob	1.89289905602756e-05	-0.245885787791011	0.951	0.981	0.336992818944587
Atp5l	1.91978024268287e-05	-0.194571836506313	0.97	0.978	0.341778476604831
Calhm6	2.03704495937771e-05	-0.25577779187493	0.207	0.411	0.362655114118014
Mrpl33	2.13663611370834e-05	-0.280099954431242	0.878	0.956	0.380385327323495
Eloc	2.16933584851146e-05	-0.313332011698239	0.744	0.88	0.386206861110494
Ankrd37	2.21600756991001e-05	-0.158618446412565	0.043	0.18	0.394515827671079
B930036N10Rik	2.21689366450931e-05	-0.234984667710457	0.104	0.269	0.394673579092592
Gadd45g	2.35627055967786e-05	-0.300450607478136	0.165	0.361	0.419486847739449
Nabp1	2.54675966118983e-05	-0.351515411667146	0.427	0.649	0.453399622481625
Txnip	2.64546091327966e-05	0.4145263290591	0.732	0.617	0.470971406391178
Zmiz1	2.84613302016035e-05	0.353491072600712	0.598	0.434	0.506697061579148
BC031181	2.92540024127492e-05	-0.282333418385236	0.634	0.835	0.520809004954174
Cnot3	2.94934093412881e-05	0.332383085390631	0.677	0.576	0.525071166502951
Gapdh	2.97365811915574e-05	-0.260690494034439	0.963	0.994	0.529400354953297
Itm2b	3.06100573147388e-05	0.330889767136285	0.988	0.984	0.544950850374295
Pgk1	3.07700188020122e-05	-0.291845321297731	0.72	0.873	0.547798644732224
Emb	3.08215163184949e-05	-0.402861006177241	0.268	0.465	0.548715455018164
Cirbp	3.08878361029413e-05	0.303197540927867	0.488	0.342	0.549896146140664
Uqcc2	3.1923019386578e-05	-0.274582438881631	0.659	0.823	0.568325514139247
Zfas1	3.4058669318247e-05	-0.253245439616007	0.311	0.541	0.606346489872752
Serpina3g	3.4415233810774e-05	0.538969575779768	0.53	0.405	0.61269440753321
Gm19705	3.52827374985113e-05	-0.243982999821643	0.091	0.253	0.628138575685996
Hif1a	3.53611991520971e-05	-0.299415543760521	0.64	0.804	0.629535428504785
Vps54	3.79838900501793e-05	-0.28306399574037	0.274	0.472	0.676227194563342
Pop5	3.83663152286208e-05	-0.266938230546454	0.591	0.778	0.683035510015135
Grcc10	3.83737082994512e-05	-0.294004188806146	0.72	0.848	0.68316712885513
St6galnac3	3.9063444601158e-05	0.140874483353024	0.128	0.032	0.695446504234416
Dgat1	3.93478280148131e-05	-0.212425364531534	0.146	0.326	0.700509382147719
Iars2	3.9836987325757e-05	0.294554933318639	0.39	0.237	0.709217885360452
Tmem154	3.98443371692689e-05	0.335860940212234	0.348	0.196	0.709348734624494
Rps18	3.98818187051606e-05	-0.225213472986188	0.994	1	0.710016018407974
Ddx43	4.16843217008265e-05	0.121609844701214	0.146	0.041	0.742105979239815
Rplp0	4.25376166682011e-05	-0.195243408672012	0.994	1	0.757297189543985
Hsp90ab1	4.58364838319495e-05	-0.306060433742432	0.988	0.994	0.816026921660197
mt-Nd2	4.60395027920868e-05	0.328958178559711	0.982	0.981	0.819641268207521
Rabac1	4.65062474761117e-05	0.303710337804183	0.768	0.687	0.827950723817217
Ikzf3	4.65118055947198e-05	0.354933127704747	0.823	0.775	0.828049675002796
Tmem50a	4.72349029101491e-05	0.293192984930536	0.921	0.899	0.840922976509385
Il2ra	4.72802797677919e-05	-0.185984227243769	0.037	0.168	0.841730820706
Ndufb3	4.7972848863841e-05	-0.264958439406118	0.78	0.896	0.854060628322961
Sell	4.82758954965369e-05	-0.359058753951095	0.171	0.354	0.859455767524847
Nedd8	4.83117536929125e-05	-0.251548204529004	0.848	0.962	0.860094150994922
Cers4	5.03440806864659e-05	0.33689421870814	0.384	0.234	0.896275668461153
Esm1	5.24507350847101e-05	-0.252372308976288	0.055	0.199	0.933780436713094
Cep164	5.24566451069132e-05	0.291972321491337	0.323	0.184	0.933885652838376
Ndufs5	5.33330632948195e-05	-0.263906405924546	0.744	0.886	0.949488525837672
Crebrf	5.3471001762736e-05	0.328104878691101	0.433	0.275	0.951944244381989
Pink1	5.39343091502817e-05	0.304701552190998	0.293	0.158	0.960192505802466
Dmac1	6.15574870357705e-05	-0.311556552060334	0.476	0.646	1
Foxn3	6.25929292611411e-05	0.409651905024625	0.707	0.604	1
Skp1a	6.41182895271305e-05	-0.240858331168519	0.506	0.687	1
Rrad	6.4392655335419e-05	-0.152381204590783	0.073	0.218	1
Tnrc6c	6.68189389804145e-05	0.306153019275253	0.762	0.699	1
Tpm4	6.8264841451042e-05	-0.333614745116277	0.762	0.905	1
Tm6sf1	6.9454269746786e-05	0.42071915137071	0.646	0.541	1
Vgll4	7.27538349955658e-05	0.281958511313618	0.604	0.506	1
Atp5d	7.33566338551258e-05	-0.245045954149849	0.896	0.953	1
Klf3	7.3861812866813e-05	0.604468220461219	0.628	0.509	1
Cox8a	7.41777122815573e-05	-0.19154756456303	0.957	0.994	1
Cycs	7.73546357985372e-05	-0.327543452703142	0.744	0.854	1
Cotl1	8.09864814599286e-05	-0.223990186178304	0.927	0.972	1
Rgs12	8.26557436586075e-05	0.111521299753691	0.14	0.041	1
Ctbs	8.44746573929198e-05	0.119529381817287	0.128	0.035	1
Ubfd1	8.71976997307853e-05	-0.178027244414614	0.207	0.389	1
Tnk2	8.9290999411302e-05	0.28427934807501	0.354	0.212	1
Mctp2	8.96846308741056e-05	-0.123409222163224	0.171	0.358	1
Peli1	9.04947955366466e-05	-0.254759654153861	0.622	0.791	1
Arl8b	9.21050609150897e-05	-0.200462533110669	0.25	0.449	1
Sec62	9.23419904029159e-05	0.294562552112229	0.89	0.877	1
Gpatch8	9.38946947931035e-05	0.315945357141754	0.689	0.595	1
Pomp	9.48757650769859e-05	-0.26435483121419	0.884	0.943	1
Asap1	9.6853695267652e-05	0.307027790530877	0.53	0.38	1
Pcnp	9.74185736133714e-05	-0.279316179184868	0.628	0.772	1
Senp6	9.77069840857911e-05	0.335500839177414	0.695	0.611	1
Hnrnpa0	9.87589895095342e-05	0.274057219229118	0.921	0.924	1
Tnrc6a	0.000103628878533623	0.380840208814911	0.713	0.608	1
Prdx4	0.000105394467124473	0.271006616581327	0.402	0.256	1
Nfkbiz	0.000106564185163012	-0.207894478111099	0.159	0.326	1
Adgrg5	0.000109645399216374	-0.181814047253218	0.116	0.272	1
Mak16	0.000109885676500397	-0.157249408504147	0.384	0.608	1
Pkp3	0.000112221902421007	-0.32541834934154	0.451	0.646	1
Exosc3	0.000115062908970598	-0.23336374729712	0.549	0.709	1
Hnrnpa1	0.000116460969133171	-0.334755161642742	0.817	0.911	1
Thoc6	0.000120889252776023	-0.159672776493938	0.165	0.335	1
Luc7l2	0.000121318146265851	0.335586845373449	0.866	0.873	1
Gm19585	0.000124717769271313	-0.280263685977714	0.695	0.829	1
Mrpl20	0.000124732332823708	-0.263389759775287	0.72	0.864	1
Cope	0.000127163498700686	-0.244654840714605	0.604	0.813	1
Btla	0.000128467663369875	-0.181509249032994	0.189	0.361	1
Bnip3l	0.000128639302953461	0.39701874145305	0.72	0.642	1
Klf2	0.000130233192975079	1.03205648786084	0.695	0.709	1
Fcgrt	0.000130639901127089	-0.225466031367973	0.079	0.218	1
Wasf2	0.000131306644619594	0.281409582638383	0.762	0.703	1
Ets1	0.000132528191978202	0.317027846657735	0.97	0.959	1
Eif4e2	0.000133779976625851	-0.203162215423278	0.726	0.873	1
Prelid1	0.000135327086256739	-0.257446201463092	0.835	0.956	1
Kif21b	0.000136058128986331	0.328876074421036	0.64	0.535	1
Gbp2	0.000140695742377691	-0.411137791051262	0.421	0.595	1
Rap1gap2	0.000143801484118655	0.310601065171497	0.305	0.171	1
H2-Ab1	0.000144023192702572	-0.325500327627782	0.226	0.415	1
Lmo4	0.000145892671277627	0.465561681702493	0.372	0.253	1
Pstk	0.000148126509388917	0.27194280012292	0.396	0.256	1
Cd2	0.000149488583250024	-0.320594575065378	0.872	0.937	1
Calm1	0.000150200959656844	-0.224159323184252	0.994	0.994	1
Slc39a10	0.00015212241392862	-0.125071804141711	0.055	0.18	1
Hadhb	0.000154110214705335	0.297598859593583	0.701	0.601	1
Spn	0.000154417977450567	0.540859801330994	0.909	0.889	1
Lilr4b	0.000156762493616345	-0.182834182564131	0.159	0.339	1
2310009A05Rik	0.000157228471561885	-0.268035653702548	0.335	0.513	1
Gng5	0.000158481447447005	-0.263240668918504	0.939	0.962	1
Fasl	0.000160403705551509	-0.13591496438483	0.232	0.434	1
Drap1	0.000162569414155329	0.281522895854025	0.854	0.807	1
Dubr	0.000165001044918701	-0.150822173549732	0.091	0.241	1
Sem1	0.000168286843007665	-0.239475728600799	0.939	0.972	1
Fam117a	0.000170056222368623	0.255618044309898	0.354	0.209	1
Tnfrsf1b	0.000173551959613881	-0.20171198526224	0.311	0.525	1
Il18r1	0.000176005065811215	-0.175669310983351	0.22	0.421	1
Zfp644	0.000181933178352199	0.309348238720454	0.585	0.484	1
9930111J21Rik2	0.000186687260595367	0.438789075722967	0.616	0.519	1
Zfp593	0.000197064920175354	-0.125455912932008	0.232	0.427	1
Fam169b	0.000200303349634345	-0.098867965177825	0.128	0.288	1
Tmem29	0.000204493047262069	-0.16404292183784	0.165	0.326	1
Ighd	0.00020477452930291	-0.133331060615769	0.043	0.158	1
Psip1	0.000206680016020837	0.352936739613808	0.774	0.709	1
Akna	0.000208775565726345	-0.280177693215457	0.671	0.788	1
Prkcsh	0.000209818972161929	-0.192695450145104	0.439	0.646	1
Usp28	0.000213876261718734	0.111429790838643	0.11	0.028	1
Emp3	0.00021642742759358	0.387458862216349	0.945	0.908	1
Cacul1	0.000217734539843205	-0.0832227488997427	0.104	0.256	1
Vps28	0.000225760289167659	-0.274286596149223	0.805	0.87	1
Cdk2ap1	0.000227878105840986	0.300225933241168	0.549	0.449	1
Arid5a	0.000228458371727845	-0.271372736851623	0.287	0.487	1
Plcb4	0.000229469483135646	0.080775482334921	0.104	0.025	1
Slirp	0.000232653987813837	-0.236244258478948	0.5	0.649	1
Cd79a	0.000232853317073155	-0.22948310238611	0.085	0.225	1
Zcchc18	0.000234901370034273	0.185816441382584	0.274	0.139	1
Stk40	0.000234984679951707	-0.0949380905758013	0.201	0.383	1
Atp5f1	0.000240140153233812	-0.208217678828587	0.933	0.975	1
Mrpl51	0.000244580608612833	-0.289973733622263	0.646	0.81	1
Ccdc102a	0.000245547882652408	-0.141668913950245	0.073	0.206	1
Pde3b	0.000245946817203108	-0.166565633554025	0.335	0.551	1
Bloc1s1	0.000247544101440194	0.25737971060197	0.457	0.32	1
Il2rb	0.00025908283439687	0.527936484731348	0.835	0.896	1
Srrm1	0.000266984370135262	0.279503625551826	0.817	0.769	1
Mxd4	0.000268028994705487	0.492305911018754	0.494	0.389	1
Uqcrb	0.000272904478939851	-0.229264434321034	0.823	0.899	1
Rras2	0.000277239017146666	-0.180559885832073	0.238	0.415	1
Thrap3	0.000284958981684125	0.275114806473751	0.75	0.725	1
Nfic	0.000286987638486741	0.285393523121775	0.341	0.206	1
Fyn	0.000294837516404093	0.315549436349416	0.945	0.899	1
Ndufb2	0.000294957512733668	-0.244089109505555	0.659	0.839	1
Capza1	0.00030032353906482	-0.227680103577601	0.884	0.927	1
Runx2	0.000303354233596101	-0.173358563701314	0.22	0.405	1
Sra1	0.000308901378417597	-0.196029362580754	0.549	0.753	1
Sec63	0.000310193958613002	-0.130205112587548	0.305	0.5	1
Emsy	0.000313769795007477	0.343152346071544	0.543	0.446	1
Gpr55	0.000315318396644781	-0.144943263019209	0.067	0.196	1
Il6st	0.000322509874767885	-0.164097441166204	0.11	0.253	1
Ifng	0.000330750650118817	-0.375465845141926	0.427	0.595	1
Tnfrsf13b	0.000333164943593136	-0.151931027090675	0.067	0.19	1
Gm9844	0.000341885114456582	-0.12902037490763	0.11	0.256	1
Gale	0.000344834837020166	-0.108736131719339	0.067	0.19	1
Gimap6	0.000354427965056334	0.26601196018496	0.939	0.94	1
Nfkbia	0.000356327705917316	-0.255811335196765	0.555	0.696	1
Tmed9	0.000356803420831255	-0.289811624684926	0.823	0.896	1
Sirt2	0.000358619460984322	-0.18585498296232	0.378	0.582	1
Vsir	0.000361291788188865	0.39893791120487	0.64	0.57	1
Serinc3	0.000363072743716463	0.42142609505373	0.823	0.842	1
St3gal6	0.0003664461394755	0.38082726039675	0.482	0.38	1
Rpl7	0.000367386391229616	-0.162775695690521	0.994	0.997	1
Chchd2	0.0003742330086799	-0.198109215726028	0.982	0.984	1
Tap1	0.000377268951865607	0.315253570395294	0.86	0.851	1
Fgfr1op2	0.000381825105377012	-0.251493127438491	0.713	0.864	1
Prxl2a	0.00038441797375298	0.155380742645672	0.116	0.035	1
Rab11fip2	0.00038618029485529	0.277353221900786	0.256	0.139	1
Zfp639	0.000386528574693496	-0.118240610530525	0.189	0.354	1
Atp5c1	0.000386597863852311	-0.21188010426194	0.909	0.949	1
Mvb12a	0.000398446849368806	-0.185331297426568	0.537	0.731	1
Jade2	0.000402631097423268	0.226574885063834	0.25	0.133	1
AI662270	0.000402696408859194	-0.310949648980772	0.713	0.851	1
Cox19	0.000404365459863904	-0.174316346624657	0.28	0.456	1
Cyb5a	0.000404365824236926	-0.300986177834663	0.567	0.703	1
Rb1	0.000412629244486563	0.255566106541112	0.433	0.32	1
A630023P12Rik	0.000417129969467515	0.108560104642895	0.159	0.06	1
Gm20069	0.000421755602841574	-0.181217860117276	0.262	0.443	1
Inpp4b	0.000426616504271513	0.315938650090339	0.476	0.358	1
Capg	0.000428888554299288	-0.242137665620135	0.146	0.291	1
Pabpc1	0.000429606213723873	0.210653010881912	0.982	0.981	1
Gpr183	0.000429650758393362	-0.363323524926757	0.098	0.228	1
Sumo1	0.000440470237308218	-0.231750275033825	0.78	0.87	1
Rpl26	0.00044563551387007	-0.176662235281116	0.994	0.997	1
Cd5	0.000448446673964582	-0.354205881818172	0.537	0.687	1
Washc3	0.000448787309351669	-0.187943832824214	0.348	0.522	1
Apbb1ip	0.000453070831470628	0.419131147136596	0.848	0.823	1
Tnrc6b	0.000453918542332119	0.371766992886724	0.732	0.639	1
Nr4a1	0.000454525335817249	-0.140584092530349	0.067	0.187	1
Ms4a6b	0.000463983456590217	-0.262805300812181	0.988	0.975	1
Psme2b	0.000464251307611101	0.203134864617654	0.28	0.158	1
Arhgap45	0.000479995900186374	0.335700981750209	0.927	0.927	1
4732440D04Rik	0.000481697323323467	0.204763429220905	0.195	0.089	1
Hmgcr	0.000492595544150734	-0.209757791822798	0.354	0.522	1
Gm27010	0.000493051923534515	0.169409934332864	0.207	0.101	1
Lamp1	0.000497932086330337	0.287001189509043	0.622	0.506	1
Polr2g	0.0005012898431069	-0.222458329089566	0.628	0.778	1
Polr1d	0.000510695479419873	-0.205462683961395	0.909	0.934	1
Alkbh5	0.000515543807795875	-0.22465313445856	0.47	0.665	1
Cd52	0.000533694434276832	-0.30372359797007	1	1	1
Stk38	0.000534324064120601	0.306274769185338	0.695	0.639	1
Chordc1	0.000534835693482832	-0.235329753585326	0.616	0.791	1
Psmb8	0.000539203174143086	-0.178047337414603	0.976	0.984	1
Dnajb14	0.000547658248694434	0.0902713330562413	0.116	0.035	1
Fas	0.000550679041926834	-0.165446016501757	0.22	0.38	1
Nrp2	0.00055141360009348	-0.145729397303885	0.024	0.117	1
Ndst1	0.000555306844026647	0.164647659878465	0.207	0.098	1
Cib1	0.000557342182579526	-0.172456015788583	0.506	0.699	1
Actr6	0.000557559507819176	-0.141217704956758	0.104	0.237	1
Frmd4b	0.000561094374491738	-0.115209651750708	0.11	0.25	1
Fos	0.000563237540164839	-0.230700956830795	0.024	0.117	1
Rbm3	0.000566182797723843	0.270723387887539	0.963	0.981	1
Ptger4	0.000568649750719045	0.326002514722403	0.463	0.364	1
Cir1	0.000569870790796168	0.241248417069544	0.585	0.462	1
Pmaip1	0.000572747218274091	-0.158505871594406	0.104	0.241	1
Chd6	0.000576697861068492	0.281875727218798	0.323	0.203	1
Ormdl3	0.000584409855032771	0.257705886687877	0.341	0.218	1
Ssh2	0.000597263619936494	-0.175985862953842	0.323	0.519	1
Ggnbp2	0.000602286671709749	0.216178207908126	0.756	0.728	1
4930417O13Rik	0.000618111395306579	-0.0757849480711175	0.03	0.13	1
Pprc1	0.000621115470382354	-0.121256164162628	0.061	0.174	1
Wbp11	0.000647519241499561	0.28990013352543	0.683	0.646	1
Calhm2	0.000647627840968244	0.175438618603514	0.232	0.117	1
Rbpj	0.0006530791471179	0.261010906183823	0.341	0.225	1
Scly	0.000657389527290471	0.227968602759702	0.348	0.212	1
Romo1	0.000658255232915131	-0.221987955565707	0.726	0.842	1
Syk	0.000663203142628765	-0.110600164672777	0.024	0.117	1
Cipc	0.000669078955601339	-0.0505074771842888	0.183	0.364	1
Mzb1	0.000678986141899496	-0.200576708969479	0.104	0.237	1
Itga4	0.000681672766693959	0.428792147033891	0.896	0.886	1
Ran	0.000683449293285259	-0.289661029113204	0.915	0.972	1
Rps11	0.000685650711813995	-0.172031574838215	0.994	1	1
Bod1l	0.000702628832143643	0.291346563609286	0.64	0.544	1
Dleu2	0.000708805828756274	0.418322206813538	0.726	0.718	1
Tfdp2	0.000709718495273953	0.186092690546673	0.201	0.098	1
Ccdc82	0.000711019010855107	0.278431499288226	0.5	0.408	1
Ptprc	0.00072670474959168	-0.152135891050738	0.976	0.991	1
Rpl37	0.000727635964571165	-0.190059931560685	0.994	1	1
Hikeshi	0.000728756426505786	-0.141988112113644	0.47	0.671	1
Csnk2b	0.000738333998332304	-0.230234553719465	0.768	0.892	1
Arid1a	0.000742902051200583	0.279817193075213	0.823	0.75	1
Cacna1s	0.00074793101673045	-0.0951028443405016	0.018	0.104	1
Npc1	0.000752235665636955	-0.113585624289776	0.104	0.231	1
Serpina3f	0.000759383661544794	0.230007938099482	0.146	0.057	1
Pck2	0.000759383661544794	0.0849879083262068	0.146	0.057	1
Sec61b	0.000760299099566096	-0.233278839916695	0.97	0.968	1
Mrpl21	0.000762060452668991	-0.185128586348981	0.494	0.693	1
Cdyl2	0.00076804276209498	0.193924395555348	0.177	0.082	1
Ezh1	0.00077062704321282	0.220031426803613	0.323	0.203	1
Ncbp2	0.000780138838318901	-0.184864111877632	0.39	0.585	1
Eef1a1	0.00078077568350802	0.135929255135095	1	1	1
Eif5a	0.000790676907719756	-0.261606425703053	0.902	0.962	1
P2rx7	0.000792615261488588	0.295304747382101	0.348	0.212	1
Gm43305	0.00079520309414082	0.443573318194226	0.348	0.212	1
Chd8	0.000800613887209291	0.309129045129244	0.598	0.513	1
Scyl3	0.000802781098699285	-0.105539599998453	0.122	0.263	1
Dimt1	0.00080321607519378	-0.142482626280373	0.067	0.18	1
Psmd8	0.000810713007241258	-0.198918951803858	0.805	0.896	1
Stoml2	0.00081077921651336	-0.182660397115561	0.372	0.535	1
Bcl7c	0.000819553579666259	0.240432383582537	0.573	0.503	1
Nudcd3	0.000825038966292729	0.274289926196164	0.659	0.604	1
Siah2	0.00082713414141367	-0.108879712499563	0.073	0.19	1
Ube2q2	0.000835969337766979	-0.123732750888797	0.128	0.266	1
Pcbp1	0.000839719759165682	-0.227891042191599	0.799	0.911	1
Klra3	0.000841199724830344	0.519204943060691	0.104	0.032	1
Bin2	0.000857482458514024	0.270069622430927	0.89	0.892	1
Csnk1g2	0.000860303235731123	0.239227935877883	0.665	0.592	1
Zmym4	0.000862621256362542	0.15233621248459	0.22	0.111	1
Snrpd3	0.00086716210398957	-0.203545517291723	0.811	0.934	1
Commd8	0.00088792204838499	-0.208492660195817	0.457	0.658	1
Rsrp1	0.000888010850645192	-0.172195761581281	0.89	0.943	1
Pcbp2	0.000892517763314376	0.225021226288016	0.939	0.943	1
Gramd3	0.000906058511361776	-0.260816841815381	0.579	0.722	1
Cdkn1a	0.000924318847171962	-0.168913620644354	0.055	0.161	1
Timm10b	0.000933837538732161	-0.225929109326886	0.72	0.861	1
Emg1	0.000947897416099808	-0.238513341513398	0.811	0.873	1
Gpi1	0.000957171604701079	-0.235593696912516	0.811	0.921	1
Snapc5	0.000968960227197889	-0.17836090239743	0.567	0.731	1
Tnfrsf4	0.00098107843458452	-0.469905538920142	0.079	0.193	1
Phf3	0.00098648088303493	0.251087464816454	0.689	0.62	1
Ccnl2	0.000986922739554491	-0.153839324611396	0.543	0.706	1
Josd2	0.000993587275637256	-0.153056438775838	0.238	0.396	1
Sept1	0.00100583921292432	0.247860707112759	0.951	0.959	1
Btf3	0.00103139344560753	-0.164964293572902	0.988	0.981	1
Nfkb2	0.00103307758000418	-0.159449803587337	0.189	0.332	1
Tspan31	0.00103432059474037	-0.180629130322877	0.122	0.25	1
Ndufc1	0.00103686479017426	-0.210523322118818	0.695	0.858	1
Chst11	0.00105498057999693	-0.119774254736345	0.183	0.354	1
Ssu72	0.00105966356444661	-0.220548320426166	0.689	0.782	1
Ubqln1	0.00106673312182003	-0.227758360490405	0.268	0.437	1
Psmb5	0.00107935673558004	-0.201262791818466	0.86	0.918	1
Nadk	0.00109387942439961	-0.139086672854121	0.201	0.364	1
Hadh	0.00110476290539478	0.252016106503119	0.39	0.285	1
Rom1	0.00111773251556667	-0.147304322580595	0.171	0.316	1
Snx9	0.00112105116190076	-0.191935541890664	0.116	0.241	1
Trappc13	0.00112699823544969	-0.122180157383545	0.183	0.326	1
Herc1	0.00113190277089115	0.2841225555971	0.634	0.566	1
Atp5g1	0.00115211912119179	-0.256186697006348	0.835	0.915	1
Mylip	0.00115872691177402	0.316244017284214	0.445	0.329	1
Akt2	0.00116218688015022	-0.149038159041257	0.372	0.554	1
Cct6a	0.00118178833785045	-0.303577999396119	0.646	0.734	1
Isca1	0.00118467485091768	0.205141689331193	0.348	0.228	1
Rpl32	0.00118728441298934	-0.180599159019913	1	1	1
Ipo7	0.00119198551956528	-0.166415263741734	0.305	0.468	1
Stk10	0.00119428524131804	0.243309822738128	0.677	0.608	1
Dek	0.00121340070903954	0.279463804642413	0.902	0.861	1
Mrps21	0.00123328276387817	-0.262135430148636	0.762	0.896	1
Cerk	0.00123962753933735	0.104956032156304	0.201	0.098	1
1700097N02Rik	0.00124219866725586	-0.191353457380366	0.22	0.37	1
Gcat	0.0012496151155881	-0.14947120974959	0.091	0.203	1
Atp5g3	0.00126770518463682	-0.216544762185454	0.921	0.949	1
Podnl1	0.00127147579632683	0.336034465953721	0.287	0.177	1
Zbtb8os	0.00129401339371683	-0.204377080493525	0.61	0.747	1
Tle5	0.00130182693407809	0.193746614205769	0.951	0.987	1
Mapk6	0.0013084507304443	-0.133743581147514	0.262	0.421	1
Agpat4	0.0013112053539878	-0.118620153245998	0.201	0.358	1
Itm2c	0.00131524809822097	0.362878510993505	0.537	0.437	1
Rbl1	0.00131974747563429	0.311435918726863	0.482	0.377	1
Map7d1	0.00132593631295909	-0.137817476404291	0.354	0.528	1
Kmt2d	0.00132785152992108	-0.1411020267785	0.299	0.459	1
Zbtb1	0.00132902608164422	-0.187798781142775	0.36	0.538	1
Glrx2	0.00133138314759674	-0.207502797522884	0.476	0.655	1
Skap2	0.00134269154037375	-0.137944257386697	0.244	0.411	1
Ly6e	0.00134435415364927	-0.124384083602079	0.909	0.978	1
Usp46	0.00135131496834053	0.170036661259884	0.134	0.054	1
Uba1	0.00135344292147604	-0.19107673072028	0.683	0.81	1
Rtf1	0.00136132410523304	0.313924074210342	0.756	0.718	1
Entpd6	0.0013651576862568	0.148469339139479	0.207	0.104	1
5430405H02Rik	0.00136717737294267	0.21027821698571	0.22	0.12	1
Cd7	0.0013693014996891	0.688922611041456	0.634	0.538	1
Tpi1	0.00137162677160375	-0.389559294806539	0.482	0.639	1
Klre1	0.00137645029928352	0.908136499871696	0.238	0.133	1
Ufm1	0.00138165105090855	-0.1794095002569	0.506	0.665	1
Taf13	0.00139677413469642	-0.112978416710953	0.195	0.342	1
Sulf2	0.00140002477976023	0.0728211233467939	0.104	0.032	1
4930523C07Rik	0.00141025588873252	0.330588932804996	0.659	0.617	1
Itga1	0.00143701434466546	0.356256985700708	0.299	0.184	1
Xdh	0.00144447797461932	0.201573199806756	0.451	0.307	1
Commd6	0.00145545834752794	-0.190486593721807	0.451	0.595	1
Polr3k	0.00145636085853686	-0.150590431720833	0.463	0.658	1
Ndufa13	0.00146646649243484	-0.196618374585762	0.951	0.984	1
Chd9	0.00147676536317806	0.225095070887689	0.323	0.212	1
Rnf144a	0.00148211984012212	0.180651871555825	0.232	0.123	1
Ugcg	0.00148525293436321	-0.214980686888619	0.713	0.851	1
Kpna6	0.00150098736191147	-0.0966511025635739	0.146	0.282	1
Myh9	0.00153581389381311	-0.226221943740034	0.909	0.978	1
Zbp1	0.00155833108953264	-0.247005530614645	0.671	0.835	1
U2surp	0.00156004277620282	0.311445259206869	0.695	0.642	1
Pik3ap1	0.00157778496342981	-0.129691989707434	0.177	0.329	1
Arpc4	0.00159244605642412	-0.211927705128978	0.872	0.934	1
2610318N02Rik	0.00160323401656001	-0.127743649320332	0.128	0.253	1
Atp5j	0.00161304715256002	-0.18726968151286	0.933	0.978	1
Tmem14c	0.00161715004564855	-0.221169731461563	0.793	0.886	1
Lamtor4	0.00161791731346117	-0.237569726652808	0.726	0.82	1
Yju2	0.00162592646471544	0.145490760355819	0.268	0.158	1
Phf21a	0.00162621900812752	0.319815695459887	0.36	0.253	1
Bad	0.00166633080731783	-0.15087411048262	0.262	0.415	1
Lpgat1	0.00167322672293652	-0.0963938959743658	0.183	0.326	1
Metap2	0.00167381803759793	0.27871496471194	0.829	0.791	1
Copb2	0.00169164318547705	-0.202975881231231	0.543	0.712	1
Ncf1	0.00169354999349573	-0.167276742940887	0.098	0.212	1
Clic4	0.00169390774526469	-0.139503752997856	0.22	0.37	1
Taf10	0.00169671750136028	-0.185074340360667	0.89	0.949	1
Dera	0.00171028199958211	-0.17203734688413	0.415	0.614	1
Smchd1	0.00171125073536348	-0.226649145205652	0.726	0.88	1
Adgrl1	0.00172095626306497	0.220478639369067	0.299	0.187	1
Nup214	0.00172815251766433	0.173505611033852	0.439	0.332	1
Isy1	0.00173382472230693	-0.180337168812344	0.402	0.585	1
Cish	0.00173796238470435	-0.153551800130647	0.177	0.323	1
Klhl6	0.00173833624854721	-0.104777099720203	0.311	0.509	1
Rpl31	0.00176746678163465	-0.190863950741683	0.976	0.981	1
Zbtb32	0.00177324728173366	-0.104861949756181	0.067	0.174	1
Ly6d	0.00179564904900951	-0.182970531770353	0.098	0.209	1
B3glct	0.00180150312369054	-0.0847093697684411	0.049	0.142	1
Btrc	0.00180806445054668	0.154588230654603	0.201	0.101	1
Gm17745	0.00180998546122122	0.175002681935663	0.11	0.038	1
Trat1	0.00182165084820697	0.217144608501126	0.152	0.066	1
Psmb1	0.00182471349575402	-0.183996511123776	0.921	0.949	1
Cited2	0.00184187364273168	0.319269749044219	0.579	0.484	1
Pum2	0.00184485358987274	0.240171363281986	0.744	0.693	1
Gm2a	0.00185357749098673	-0.282133886775441	0.409	0.554	1
Mbp	0.00185856386018874	0.275945820986454	0.53	0.446	1
Ier2	0.00187555985835249	-0.257083149352227	0.555	0.687	1
Susd1	0.00188563561833378	-0.0906360928146874	0.037	0.127	1
Prkar1a	0.0018869594415192	-0.186949632531929	0.854	0.937	1
Aftph	0.00190106170123433	-0.141593179274433	0.262	0.421	1
Klc1	0.00192518960645642	-0.133935353702081	0.165	0.291	1
Dhrs7b	0.00198190495336821	-0.109197293542758	0.134	0.259	1
Ralbp1	0.00199883473265741	0.248387996276345	0.689	0.671	1
Rpl6	0.00200645728554205	-0.149092198222678	1	1	1
Glipr2	0.0020108179248217	-0.260082728605117	0.604	0.763	1
Dr1	0.0020187238451902	-0.146573911022455	0.244	0.386	1
Cd37	0.00201920954373099	0.336893312503617	0.854	0.867	1
Eif3i	0.002063139687101	-0.202203744982678	0.817	0.902	1
Baz1a	0.00209290255228853	-0.338054373259778	0.701	0.845	1
Adsl	0.00211162870505237	-0.0838918681569798	0.189	0.332	1
Amfr	0.0021160391396324	0.249390567679421	0.518	0.405	1
Cd24a	0.00214204084326466	0.17818015249264	0.238	0.133	1
Myg1	0.00215651019345042	-0.158602683514643	0.305	0.465	1
Vim	0.0021577467305467	-0.283290564108954	0.787	0.88	1
Selenot	0.00216539390255828	-0.13234157750948	0.579	0.75	1
Chd3	0.00216587924635087	0.285976161806048	0.817	0.741	1
Disp1	0.00217408420762207	0.122731146976805	0.146	0.063	1
Lsm4	0.00220697422893042	-0.234892968652234	0.787	0.892	1
Klrg1	0.00221753308660414	0.474820235598819	0.396	0.301	1
Ranbp9	0.00225637345980881	-0.1240321454334	0.329	0.484	1
Ndufa4	0.00225799121916113	-0.185354416813563	0.945	0.962	1
A630001G21Rik	0.00226160640309406	-0.102597880084246	0.25	0.411	1
Iah1	0.00226321839151328	-0.188602719986351	0.317	0.472	1
S100a11	0.00226367220020819	-0.357237789793422	0.939	0.978	1
Ripor2	0.00227243201240038	0.403372467880721	0.78	0.712	1
Gm17018	0.00227396202955336	-0.155669860614359	0.372	0.582	1
Asxl2	0.0022753954564006	0.292293972349598	0.573	0.506	1
Rcn3	0.00228903495703115	-0.126332247795415	0.067	0.168	1
Zbtb38	0.0023023536805508	0.290770899316852	0.427	0.323	1
Wdr1	0.0023064863089245	-0.152260699648989	0.823	0.915	1
Elk3	0.00232972543036612	0.281621740480089	0.396	0.307	1
Sh3bp5	0.0023303116865805	-0.0977719611121048	0.043	0.133	1
Tanc1	0.00233672279417122	-0.097473278197605	0.085	0.196	1
Kdm6b	0.00234116602279784	-0.0754262871788434	0.159	0.304	1
Glipr1	0.00234351409093065	-0.165051816593628	0.573	0.75	1
Psme2	0.00234499999780144	-0.179866587406494	0.909	0.968	1
Fam102a	0.00235935449105012	-0.208328958559755	0.457	0.633	1
Fbxl20	0.00235947835363221	0.115954005180159	0.171	0.079	1
Psma1	0.00237579033903537	-0.202517355981671	0.768	0.867	1
Ppme1	0.00238908836420037	-0.0926539802351705	0.213	0.37	1
Timm13	0.00239463241723796	-0.219657737684588	0.811	0.902	1
Rsrc1	0.00240956716075206	0.248909777531158	0.476	0.367	1
Rspry1	0.00241002726146325	0.244214076864644	0.427	0.329	1
Ptpra	0.00242801329896928	0.314381177032222	0.512	0.411	1
Zfp865	0.00243289674318828	0.163371461357953	0.317	0.206	1
Ccl4	0.00243461170565161	-0.0701440656105041	0.348	0.528	1
Uqcr10	0.00244918035435243	-0.221258213291744	0.89	0.943	1
Mtch2	0.00246288503734972	-0.158078485359879	0.451	0.598	1
Klhl18	0.00247763960915623	-0.0688131690558999	0.043	0.133	1
Cfl1	0.00250557599279051	-0.126419109382048	1	1	1
Rps19	0.0025577636668655	-0.145289313626194	0.994	1	1
Mbnl1	0.00256066566765435	0.257804878814197	1	0.981	1
Pmm1	0.00256251424170208	-0.0955649611089476	0.189	0.329	1
Tmco4	0.0025739938995149	0.149859751461856	0.335	0.218	1
Ncl	0.0025743103370583	0.196584916396104	0.97	0.949	1
Nr3c1	0.00259787474371262	0.272065919716145	0.518	0.424	1
Rabif	0.00260898103143293	-0.115731472171514	0.165	0.297	1
Clta	0.00262539389036937	-0.187459165004732	0.89	0.959	1
Zfp984	0.00263807727072379	-0.102278195844011	0.116	0.225	1
Mapk3	0.0026484195180127	0.199994227053707	0.451	0.345	1
Gtpbp2	0.00268257641039397	0.259764454949055	0.604	0.516	1
Brox	0.0026929161128075	-0.080387227280539	0.14	0.269	1
Herc2	0.00272061067966533	0.239869901099684	0.47	0.364	1
Pfdn4	0.00273355630747014	-0.243034875273056	0.378	0.554	1
Sema7a	0.0027422321953297	-0.0602540029991701	0.067	0.171	1
Gls	0.00274288420557332	-0.136442906253542	0.604	0.775	1
Ube2l3	0.00277932291624553	-0.21268358084152	0.811	0.927	1
Chka	0.00278559051158621	0.168695185154143	0.146	0.066	1
Ubac2	0.00279498345146306	-0.174297114591522	0.579	0.725	1
Tbrg4	0.00279918694383095	-0.127341673399221	0.098	0.206	1
Cables2	0.00279935316007364	0.129431712705043	0.171	0.085	1
Polr2a	0.00280173276368537	0.268697506690428	0.713	0.652	1
Dctn5	0.00280547527863912	-0.141570780863717	0.299	0.446	1
Trim14	0.00281500783810849	0.147149139470826	0.213	0.117	1
1810037I17Rik	0.00282531797701104	-0.274064493607806	0.866	0.94	1
Eif1b	0.00282822547628482	-0.174850598745461	0.61	0.756	1
Tpgs1	0.00283109332088797	-0.123257034703533	0.299	0.449	1
Wdr74	0.00286531718250726	-0.100222550089724	0.159	0.288	1
Myo1f	0.0028975415291925	0.267343315511495	0.713	0.668	1
Kansl1	0.00294771921936385	0.313697069210914	0.634	0.598	1
Gnpda1	0.00295307714890693	-0.185388808118968	0.299	0.475	1
Sec16a	0.00295625005014364	-0.0870625110225807	0.146	0.275	1
Marcksl1	0.0029732534636865	-0.117778425563257	0.104	0.212	1
Ptpn6	0.0029739836106519	-0.245765707282442	0.628	0.737	1
Dpp4	0.00297518330034318	-0.15889239099272	0.213	0.345	1
Pxylp1	0.00298194286657427	0.189668168161281	0.189	0.101	1
Tut7	0.00298792346237266	0.28208021493947	0.707	0.636	1
St3gal5	0.00306268409291402	0.128348242503979	0.104	0.038	1
Gnas	0.00308411941165721	0.196739416469561	0.963	0.972	1
Nsmce4a	0.00309055373748145	0.167347606853694	0.768	0.696	1
Add3	0.00310352889712221	-0.200558693610369	0.506	0.677	1
Dnaja2	0.00311326908535808	-0.224850443387177	0.677	0.81	1
Dtnbp1	0.003114277506218	0.177425073531916	0.433	0.326	1
Nrros	0.00313028285657058	-0.0975342566028441	0.213	0.37	1
Mdm2	0.00313321345303214	-0.176544142748482	0.366	0.513	1
Prf1	0.00313495632537198	-0.180358895297068	0.47	0.639	1
Sbno2	0.00313656071208918	-0.119486492046436	0.354	0.532	1
Phrf1	0.00314572049455343	-0.126456501033174	0.341	0.509	1
Sipa1l1	0.00315605915338246	-0.103101143687647	0.268	0.421	1
Nat2	0.00316354919296871	-0.0730184859379773	0.061	0.161	1
Btg2	0.00317058867451409	0.407350080809251	0.811	0.782	1
Rnaset2a	0.00320744341603228	0.179545203908964	0.524	0.424	1
Tufm	0.00320783567043798	-0.111891004056046	0.329	0.484	1
Ptrhd1	0.00321477019506758	-0.125099187369714	0.232	0.377	1
mt-Nd5	0.00322279818092406	-0.208894744728171	0.854	0.927	1
Cd81	0.0032307795471763	0.102843101567023	0.207	0.108	1
Itgb1bp1	0.00323163497726817	-0.11595498507382	0.512	0.674	1
Meaf6	0.00323517553986692	0.170384627635307	0.451	0.348	1
Egr1	0.00324681023770915	-0.230087892734055	0.11	0.228	1
Ankrd13c	0.00327739563288333	-0.161603869150831	0.226	0.358	1
Mdh2	0.00328821082354569	-0.189959414838092	0.811	0.883	1
Ppp1r12a	0.00330325091323389	0.215859821754261	0.921	0.892	1
Rnf11	0.00332904706965217	0.188707360476372	0.274	0.171	1
Psmg3	0.00333276955882163	-0.115883309220919	0.25	0.399	1
Tnfrsf9	0.00338798495894132	-0.135616032036457	0.104	0.212	1
Wdr89	0.00339085037716961	-0.131307807246074	0.256	0.399	1
Haus3	0.00342212746242639	0.258779683619161	0.451	0.358	1
Ino80c	0.00342930913502518	-0.121454403785894	0.207	0.339	1
Zfp146	0.00343102004844681	0.147677205495382	0.171	0.085	1
Hdac2	0.00345397105201424	-0.13588132501805	0.274	0.43	1
Icos	0.00350552344774197	-0.428362393763489	0.524	0.674	1
Bud31	0.00351409639900309	-0.200597677989482	0.524	0.671	1
Ccl5	0.00355677206850414	0.806599333182056	0.921	0.864	1
Xrcc4	0.00359938472264906	-0.0973692635656251	0.098	0.203	1
Top3a	0.00360054538613385	0.123665427919734	0.14	0.063	1
Hist1h2ae	0.00360740384356298	-0.709445919518454	0.39	0.522	1
Med10	0.00362021234406212	-0.186710228653139	0.549	0.703	1
Baz1b	0.00362813292917958	0.237925615409713	0.701	0.652	1
Ptpn13	0.00363211670631963	0.236855808543565	0.25	0.152	1
Cap1	0.0036882683983547	-0.159024264927807	0.829	0.918	1
Tmem251	0.00370553849367211	-0.125779670356375	0.256	0.396	1
Cisd1	0.00371753132912301	-0.207841383479485	0.488	0.639	1
Uri1	0.00376720317948531	0.171066374088643	0.433	0.313	1
AI467606	0.00377576684868851	0.233131677703586	0.677	0.62	1
mt-Co1	0.00380410988030758	-0.171731667548904	0.982	0.991	1
Gm26510	0.00382564136170483	0.101116070487616	0.152	0.073	1
Limd1	0.00383750492443529	-0.121010991229664	0.451	0.614	1
Ppia	0.00385063140655629	-0.186817511895552	0.994	1	1
Smc6	0.0038635660551314	0.247235471401462	0.744	0.69	1
Timm8b	0.0038705253154932	-0.140364814835753	0.482	0.668	1
Phf5a	0.00387348387399057	-0.135984118589043	0.707	0.801	1
Angptl2	0.00390652933601467	-0.129492682018635	0.03	0.108	1
Dis3l2	0.00392744012945122	0.126304086954075	0.213	0.117	1
Sgta	0.00393760893678087	-0.164477207934039	0.28	0.427	1
Gpcpd1	0.00396241479960281	0.171976886716475	0.451	0.326	1
Zbtb22	0.0039834416212152	0.119885683787248	0.165	0.079	1
B4galt1	0.00400968916915742	0.221694366761814	0.561	0.487	1
Wdr6	0.00402121745304554	0.120010186366064	0.189	0.098	1
Cntln	0.00402122647632531	0.0990937300491613	0.128	0.054	1
Luc7l	0.0040312905864694	-0.151623417169668	0.396	0.554	1
Etfb	0.00404969209082994	-0.265461832150291	0.713	0.791	1
Cct2	0.00405855301397573	-0.2059677393855	0.811	0.924	1
Pigq	0.00407297414506522	0.236518264950045	0.28	0.184	1
Nsmaf	0.00407993314886508	0.267044046839285	0.616	0.611	1
Atp6v1a	0.00412583528852579	-0.104817179566289	0.274	0.43	1
Bag4	0.00413140238164486	0.119281680262055	0.274	0.168	1
Ccdc12	0.00413298388644085	-0.201773157465806	0.829	0.93	1
Dcaf8	0.00413534297491571	0.292388036044945	0.457	0.377	1
Med11	0.00414558832782821	-0.11039807653304	0.287	0.418	1
Lats2	0.00415530258051959	0.229534829314751	0.274	0.177	1
Rab10os	0.00419027620655387	-0.112753341302928	0.201	0.339	1
Rps8	0.00420455639990654	-0.146789758134735	0.994	1	1
Maz	0.00422261614719437	0.24614954590226	0.683	0.649	1
Atn1	0.00423768921916126	0.109021100534724	0.201	0.108	1
Tut4	0.00424140056319676	0.287726541363291	0.677	0.595	1
Gm11808	0.0042466572935593	0.194175935843296	0.75	0.759	1
Prdm16	0.00426333842522922	0.222498454911108	0.116	0.047	1
Cxcl10	0.00426944799837797	-0.133530857694692	0.049	0.133	1
Bcl11b	0.00429202094306213	0.29244400335187	0.829	0.804	1
Prkacb	0.00429291707246182	0.243168685880156	0.707	0.649	1
Ube2w	0.0043020175227409	-0.10761571652733	0.134	0.256	1
Smpdl3a	0.00430618565557037	0.310013231318365	0.61	0.557	1
Ostc	0.00432457508755494	-0.222248899799195	0.75	0.848	1
Gm4673	0.00441663909579113	0.0879953544884201	0.14	0.063	1
Dync1i2	0.00444195968962264	0.244987324650273	0.762	0.699	1
Cndp2	0.00448974988923823	-0.100032828154749	0.329	0.5	1
Wwp2	0.00450177522940317	0.215946000592046	0.366	0.275	1
Srp19	0.00451400810636167	-0.117275242368424	0.762	0.88	1
Supt4a	0.00452401974650961	-0.215400096396826	0.896	0.937	1
Lrrc41	0.00452688154810807	-0.0935257893134762	0.116	0.225	1
Nipbl	0.00456886905388797	0.274274733198133	0.701	0.703	1
Trub2	0.00459589577615535	0.158484839710819	0.22	0.127	1
Gdi1	0.00460081744227236	-0.108260299654154	0.201	0.332	1
Smap1	0.00460334384352562	0.163471968997798	0.823	0.804	1
Peak1	0.00463499763034761	0.362505711265842	0.518	0.453	1
Sema4d	0.00464131789161616	-0.248622599363344	0.707	0.788	1
Slfn8	0.0046742924315256	0.294669976937887	0.402	0.316	1
Rps12	0.00469852005989536	-0.169065488915532	0.994	0.997	1
Lrrcc1	0.00470339136181911	0.173683281035837	0.25	0.155	1
Anxa5	0.00470396244623212	-0.176882908560108	0.39	0.547	1
Ywhaz	0.00472890309954431	-0.146761272406295	0.982	0.975	1
Dock5	0.00474141171173553	0.203484446295956	0.329	0.215	1
Nipsnap2	0.00475633970339872	0.202237872351008	0.22	0.133	1
Smim24	0.00476334794580577	-0.119003305283103	0.11	0.218	1
Stip1	0.00478367074294874	-0.212342258674212	0.604	0.718	1
Psmb10	0.00478396007013183	-0.209507730198574	0.848	0.953	1
Ripk3	0.00478522143090419	-0.16713438160813	0.305	0.424	1
Zbtb6	0.0047897508904341	-0.08500264914426	0.055	0.146	1
Ppm1g	0.00481309195342269	0.212020919492856	0.793	0.728	1
Esd	0.00484686597118018	-0.17925341054992	0.787	0.851	1
Cox7c	0.00485347904271164	-0.134197401908371	0.988	0.994	1
Prr7	0.00485461417642323	-0.0949495655514157	0.091	0.196	1
Snhg6	0.00486974073106615	-0.126277699103784	0.402	0.576	1
Fech	0.00490477336055245	0.17681341136248	0.177	0.095	1
Rpl8	0.00490616680065628	-0.127364344602805	1	1	1
Jrkl	0.00491010551159994	0.114898674090838	0.146	0.07	1
Gm5141	0.00491199949002165	0.0599994958032954	0.116	0.047	1
Slc35d1	0.00492756588524076	-0.0865169137231926	0.049	0.133	1
Lrrfip1	0.00493635709642941	0.247762040764419	0.799	0.775	1
Dpy19l1	0.0049515229956708	-0.130945503018582	0.262	0.402	1
Zfp362	0.00495220382196122	0.214491239778745	0.22	0.133	1
Rps20	0.00495935961430982	-0.166042656529172	1	1	1
Rps27a	0.00498077954891072	-0.145633548222576	0.994	1	1
Tm9sf3	0.00498229581859221	-0.203111065952682	0.78	0.848	1
Etnk1	0.00498885731814939	-0.118449606549082	0.439	0.585	1
Tia1	0.00499100014133248	0.218159410469237	0.585	0.503	1
Pex16	0.00500489668158245	0.189095707489714	0.28	0.177	1
D1Ertd622e	0.00501782674235115	-0.102727552948479	0.183	0.316	1
Jund	0.00502272936721013	-0.228920804269927	0.927	0.981	1
Idh2	0.0050263783276581	0.15479303179103	0.28	0.187	1
Pdia3	0.00503467797254007	-0.141827295396256	0.884	0.94	1
Samd1	0.00503921222716012	0.270726518384338	0.433	0.342	1
Tnfsf10	0.00505633579246661	0.238976709048418	0.421	0.316	1
Cyb5b	0.00508549360859527	-0.145887129958966	0.561	0.687	1
Mrps16	0.00509446574967749	-0.133711529539036	0.829	0.883	1
Itpk1	0.00511595931651203	-0.187467445259163	0.378	0.509	1
Id2	0.00514663361784216	0.353525265233563	0.927	0.892	1
Dok2	0.00515138832358111	0.331255735310065	0.64	0.642	1
Mrpl54	0.00520367664596389	-0.19186142693826	0.671	0.756	1
Rapgef1	0.0052207459408556	0.256628278835531	0.488	0.402	1
Phf1	0.00524503134046409	0.268921853167879	0.213	0.127	1
Galnt2	0.00525969104096585	0.22387021930966	0.463	0.373	1
Scrib	0.00528085731076394	0.146509316790006	0.274	0.171	1
Accs	0.00528773348834885	0.118301339161047	0.128	0.057	1
Slc2a8	0.00531252080867275	0.131326463381408	0.14	0.066	1
Gsk3b	0.00532262425457289	0.247564736652033	0.744	0.722	1
Slc16a10	0.00532445863654782	0.103049184149887	0.122	0.054	1
Nop16	0.00533118320538543	-0.0844491729328472	0.134	0.247	1
Ost4	0.00535865273024378	0.181532876648553	0.927	0.902	1
Aph1a	0.00536006141211733	0.192984500650805	0.47	0.389	1
Ppil2	0.005379398416201	0.207276732716613	0.604	0.541	1
Crem	0.00540816204300263	-0.0933935444598843	0.091	0.193	1
Mphosph8	0.00542238317893267	-0.171598493032845	0.439	0.589	1
Stx8	0.00545590376635929	-0.101403962208732	0.415	0.557	1
Rufy3	0.00554400408612081	0.102872258283772	0.11	0.044	1
Rbx1	0.00556032603373112	-0.130016750510277	0.963	0.956	1
Nt5c3b	0.00557354639202994	0.22908306712207	0.585	0.541	1
Scpep1	0.00558399675841838	-0.0841235251859705	0.073	0.168	1
Pds5b	0.00559930727171536	0.207951189552325	0.463	0.373	1
Xpnpep1	0.00560602980518375	-0.0822225205545843	0.189	0.313	1
Psen2	0.00562698077500486	0.255937907991632	0.451	0.358	1
Uxt	0.00565024361699467	-0.0642411705833936	0.213	0.348	1
Timm17a	0.00565137793749991	-0.197840682679765	0.518	0.623	1
Ticrr	0.00566032527253181	0.116498228024229	0.244	0.149	1
Ss18	0.00567849252116127	-0.138775837778285	0.348	0.487	1
Cog1	0.0057073498870452	0.154483429312735	0.213	0.127	1
Borcs7	0.00571377997966523	0.414450716366348	0.323	0.244	1
Ywhae	0.00572621047544654	-0.190846891781973	0.817	0.924	1
Dclre1a	0.00573840789509459	0.083430121934704	0.11	0.044	1
Abcb9	0.00577523791138236	-0.199029824254231	0.293	0.411	1
Dcun1d5	0.00584131551336645	-0.177370142040989	0.659	0.775	1
Zbtb20	0.0058429159494397	0.240620849635838	0.177	0.092	1
Atp2a3	0.0058662385807174	0.255410394638863	0.622	0.551	1
Med29	0.0058894856301482	-0.118986311021848	0.28	0.418	1
Pigc	0.00594075664583698	-0.0915866996422058	0.073	0.165	1
Cdc37	0.00596737161926964	-0.139002541667214	0.738	0.877	1
Ar	0.00600659370281373	0.168230862225994	0.152	0.076	1
Arl13b	0.0060839786481607	0.135132072010665	0.165	0.085	1
Zfp788	0.00608601728444479	0.0742707396124	0.11	0.044	1
Mcl1	0.00609380667793057	-0.21306517760133	0.854	0.924	1
Cebpzos	0.00609467217008013	-0.145161175623058	0.25	0.38	1
Noc3l	0.00611359738060403	0.152721198288604	0.226	0.133	1
Ltb	0.00611843907639163	-0.263624125473823	0.707	0.826	1
Pomgnt1	0.00613795388431508	0.108950724173765	0.14	0.066	1
Slpi	0.00615642596197231	-0.166059614970452	0.11	0.215	1
Tomm20	0.00615653775961383	-0.161224265245979	0.884	0.918	1
Rp9	0.00619811062795571	0.248690093128057	0.762	0.756	1
Pih1d1	0.00621877373491677	-0.101566809550305	0.348	0.513	1
Klhdc10	0.00628024108189542	-0.0942312955240739	0.091	0.187	1
Hras	0.00629333600938539	-0.150459888699033	0.5	0.646	1
Cst3	0.00629658575580464	0.201250271713743	0.78	0.728	1
Cops9	0.00631432057130496	-0.188533235200258	0.854	0.934	1
Gramd1a	0.00632398080712721	-0.192656827505241	0.402	0.554	1
Lyst	0.00633261547951206	0.249338274532952	0.47	0.399	1
Sf3b2	0.00633777854838703	0.212212442482522	0.902	0.889	1
Lrrc59	0.00634871880895544	-0.150308652213558	0.409	0.538	1
Lag3	0.00640083970385564	-0.229389671693971	0.476	0.595	1
Ube2o	0.00640366786879378	0.210928433778096	0.22	0.139	1
Aurkaip1	0.00640632012520486	-0.170849323735758	0.701	0.848	1
Tmem208	0.00640767068829856	-0.173297367506396	0.567	0.741	1
Vps4b	0.00641875261806559	0.245623182845496	0.634	0.579	1
Bcl6	0.00645334813789399	-0.0295064515561183	0.061	0.149	1
Tacc1	0.00647955126426781	0.208491863961292	0.805	0.75	1
Znhit1	0.00649153607910691	-0.1248331266143	0.305	0.453	1
Rpl13	0.00649774735961637	-0.136020023023871	0.994	1	1
Trappc4	0.00651469529041794	-0.160195757778084	0.579	0.737	1
Rpl22l1	0.00651791238783962	-0.171972184902286	0.97	0.981	1
Slc36a3os	0.00657874896473382	-0.141217936809479	0.11	0.209	1
Itgad	0.00659252853939499	0.195576650949746	0.14	0.066	1
Mkln1	0.00659561097290981	0.296035217256663	0.549	0.475	1
Hexa	0.00664855974596913	0.0714556102113411	0.268	0.165	1
Mrpl4	0.00666850254869266	-0.17971409077374	0.549	0.687	1
Trmt6	0.00670449813447166	0.173969448400423	0.378	0.282	1
Chmp2a	0.00674075826311197	-0.218032994509781	0.732	0.873	1
Kbtbd11	0.00678150835891777	-0.190001789448354	0.47	0.646	1
Arpp19	0.0067853608186848	-0.189470472821272	0.89	0.943	1
Ngly1	0.0068226883772498	-0.159468837394421	0.317	0.443	1
Kti12	0.00682531333076637	-0.101938765522518	0.189	0.313	1
Rfk	0.00683875467652257	-0.107688088848694	0.244	0.377	1
Btbd10	0.00688604260261306	-0.137581507055433	0.189	0.307	1
Zswim6	0.00695685260639714	-0.104620480946635	0.262	0.411	1
Tpt1	0.0069621572065688	0.133737195146505	0.994	1	1
Slamf1	0.00697149191619943	-0.112998590185309	0.274	0.424	1
Tstd3	0.00699021138105554	-0.122314049792731	0.195	0.32	1
Rabep1	0.00701350048714885	0.23342598743334	0.311	0.225	1
Psmb3	0.00704407889735298	-0.133063628064261	0.89	0.968	1
Ndufb10	0.00709698119347364	-0.160418609296635	0.817	0.905	1
Fyco1	0.00711327332481213	0.250832430748289	0.268	0.177	1
Klc3	0.0071162635065018	-0.0831025552043761	0.073	0.158	1
Tbc1d1	0.00715657328614612	-0.123702100839075	0.415	0.554	1
Csrnp1	0.00716388135401728	-0.0654849927177775	0.079	0.174	1
Ktn1	0.00719673222732591	0.265711232182499	0.409	0.326	1
Birc5	0.00720235512735939	-0.299975392263744	0.439	0.576	1
Cdk19	0.0072186820440732	0.174719545537615	0.329	0.228	1
Hectd4	0.00723833950933373	0.139737825000548	0.207	0.12	1
Scnm1	0.00726286391492059	-0.0802601657912811	0.195	0.332	1
Vps9d1	0.0073316288219304	0.117652781748914	0.152	0.076	1
Mlx	0.00733514116692883	-0.139247018971609	0.396	0.544	1
Itgam	0.00733520530539493	-0.186238203101273	0.116	0.222	1
Atp5a1	0.00737979615466752	-0.140730686908966	0.909	0.953	1
Mospd2	0.00739172287752588	-0.0898934685955227	0.037	0.108	1
Cd9	0.00740316754405595	-0.254829888271739	0.171	0.269	1
Plcg2	0.00740726250072347	-0.0911417851086782	0.079	0.171	1
Rgs1	0.0074419163228556	-0.284832173589057	0.415	0.547	1
Pacs1	0.00745691285471876	0.166457404786513	0.421	0.31	1
Psph	0.00747391054295768	-0.122880184632111	0.451	0.601	1
Hsd11b1	0.0075647043300989	-0.13568532725953	0.61	0.769	1
Limk1	0.00762501636422231	0.115742279696631	0.189	0.104	1
Gimap1	0.00763369049925709	0.168876253686765	0.957	0.962	1
Asb1	0.00769519652065594	-0.0395016837122774	0.061	0.152	1
Sptssa	0.007701574521047	0.306669325331894	0.646	0.642	1
Dgcr6	0.00770593722231569	0.090993164170369	0.146	0.073	1
Gstp1	0.00771983164396192	0.200582554853159	0.579	0.532	1
Sap130	0.00773811070033086	0.2326877640771	0.305	0.209	1
Trappc10	0.00780086114009863	0.243635274549053	0.433	0.37	1
Myl12b	0.00783916329565767	-0.20217047869726	0.945	0.953	1
Prrc2b	0.00784413837588847	0.235528898496837	0.726	0.677	1
Rock1	0.0078802313658342	0.232761420348814	0.835	0.861	1
Rpl29	0.00798124124734152	-0.142974737058485	0.976	0.987	1
Snu13	0.0079858335212688	-0.206255795871213	0.805	0.87	1
Hivep3	0.00801927118151377	-0.149433433268524	0.091	0.184	1
Cd8b1	0.00804216338805449	-0.22782616621755	0.506	0.718	1
Gpx4	0.00804389518118524	0.225930586058827	0.823	0.845	1
Nrd1	0.00805095150676946	0.214701103127176	0.64	0.598	1
Tmem107	0.00805426166773967	0.0633131885236651	0.116	0.051	1
Ucp2	0.00806435699313495	0.228920072033489	0.927	0.943	1
Med22	0.00814859884966314	0.150603287122492	0.189	0.108	1
Kif13b	0.00815332089855798	0.186130406506702	0.299	0.215	1
Snx18	0.00816238478659268	-0.129036549985858	0.201	0.332	1
St6gal1	0.00821041381916114	-0.0754782780521967	0.043	0.117	1
Plec	0.00822001789670502	0.188462473813898	0.677	0.582	1
Cast	0.00822026587926676	0.213986543798797	0.768	0.737	1
Sntb1	0.00829987001665406	0.114488838692734	0.159	0.082	1
Uqcrq	0.00834392108431118	-0.171200072488208	0.921	0.956	1
Ifitm3	0.00838098741255611	-0.496775276174414	0.104	0.196	1
Wwp1	0.00839235625887255	0.12954102939972	0.244	0.152	1
Ifitm2	0.00841433233887523	-0.219014293700298	0.043	0.117	1
0610012G03Rik	0.00845538052770367	-0.148533765322587	0.5	0.627	1
Smad2	0.00847411570561113	0.194516524687135	0.433	0.339	1
Camk2n1	0.00851174463030362	0.205754985763304	0.134	0.066	1
Xbp1	0.00851266062558115	-0.0921201506779278	0.378	0.554	1
Ccnc	0.0085291979620618	-0.101760385029414	0.183	0.294	1
Srprb	0.0085347037198557	0.140578557920122	0.311	0.215	1
Dynlrb1	0.00854523087904044	-0.186520212774877	0.774	0.886	1
Qprt	0.00863777921475445	0.15381611830925	0.104	0.044	1
Slc25a28	0.00865300151248248	0.175740166193137	0.232	0.142	1
Mrpl49	0.00866416224495574	-0.128265532867954	0.329	0.453	1
Rrp1	0.00875405394181572	0.220563539372464	0.756	0.728	1
Gsap	0.00879591459008635	-0.109123118601899	0.274	0.402	1
Bcl2	0.00883253134406364	0.457745583891734	0.305	0.222	1
Slc4a7	0.00885844795359372	0.310226695681284	0.409	0.32	1
Ykt6	0.00886290526932097	-0.138252026295044	0.39	0.541	1
Gm38979	0.00889453699884698	-0.121520418537056	0.055	0.13	1
Mtf1	0.00894540552029569	-0.0804067263715611	0.177	0.301	1
Btbd11	0.0089603707394618	0.100692804039202	0.146	0.073	1
Smarcad1	0.00900882479861002	-0.097090251443725	0.299	0.43	1
Klrb1c	0.00901854092545732	0.29888951039863	0.128	0.06	1
Rab18	0.00902640224204356	-0.0865056486160578	0.396	0.563	1
Vapa	0.00905604552969092	-0.158443972035766	0.598	0.722	1
Plaat3	0.00906602643081333	-0.189867509746073	0.78	0.889	1
Ssh1	0.00907802642148286	0.271030805053852	0.293	0.206	1
Cd2bp2	0.00910685752449609	-0.168480863269686	0.476	0.623	1
Rgs14	0.00911488181706006	-0.0103663147265181	0.189	0.313	1
Fis1	0.00915916362332859	-0.182259318061105	0.854	0.934	1
Phtf1	0.00917389916096267	0.183743161291259	0.329	0.237	1
Serp2	0.00922936520496995	-0.107064716749382	0.116	0.222	1
Atp5b	0.00926005758232122	-0.169807880475004	0.951	0.962	1
Rdx	0.00926817342398711	0.204230176404949	0.75	0.769	1
Mpc1	0.00927517927544031	-0.124454003607801	0.567	0.747	1
Traf4	0.00931701602052818	-0.0991972062303875	0.11	0.206	1
Ets2	0.0093895577893969	-0.0715462518164483	0.061	0.142	1
Cacybp	0.00939633278885187	-0.186629309396559	0.683	0.791	1
Nab1	0.00943289279008669	-0.175224901487171	0.579	0.703	1
2810001G20Rik	0.00945661505174909	0.285630604235142	0.335	0.25	1
Hnrnpm	0.00945847020014822	0.165711656577044	0.848	0.873	1
Mvb12b	0.00950376340316063	0.0712274344841773	0.146	0.073	1
Tnfsf9	0.00954713500207427	-0.00062642177280442	0.067	0.152	1
Oip5	0.00955300282460739	0.115794724661985	0.189	0.108	1
Ndufs8	0.00956412140479795	-0.181359473911957	0.683	0.794	1
Arhgef2	0.00958442874507066	0.291415213466216	0.537	0.465	1
Slc25a13	0.0096342928258222	0.0372011513841578	0.122	0.054	1
Ppil4	0.00966641493013003	0.225283231490012	0.512	0.456	1
Nktr	0.00967731698256138	0.213100723746208	0.774	0.744	1
Tent5c	0.00968831472892018	-0.20759521948297	0.268	0.389	1
Sin3a	0.00975737040257954	0.287673068508294	0.39	0.326	1
2610002M06Rik	0.00975855826076063	0.190645467493124	0.366	0.282	1
Manf	0.00976161242434174	-0.23296983070773	0.744	0.854	1
Iglc3	0.00978351157067431	-0.124534441489709	0.079	0.168	1
Pop1	0.00978850611026027	-0.0718795401236701	0.085	0.174	1
Morrbid	0.00992852628503566	-0.124635291596011	0.268	0.402	1
Heca	0.00994197486924489	0.239694863671343	0.5	0.402	1
Gsn	0.0100007644945139	-0.108594719365953	0.122	0.218	1
Smc3	0.0100231598991416	0.271380926598121	0.72	0.703	1
Rpl3	0.010049928176164	-0.134621514972905	0.994	0.997	1
Ctse	0.0101042773445324	0.126689292657099	0.134	0.066	1
Xpo7	0.0101059853819626	0.190248618822652	0.427	0.332	1
Pigu	0.0102107412192159	0.12736538395095	0.232	0.142	1
H2-T22	0.0105268189965519	0.228115383260674	0.805	0.861	1
Atg16l2	0.0105547903012704	-0.0936453500501247	0.159	0.269	1
Gopc	0.0105571454020277	-0.0439756018732383	0.134	0.234	1
Ireb2	0.0105738156579382	0.209138622453103	0.366	0.269	1
Smarca4	0.0106229063733222	-0.147157882891782	0.524	0.671	1
Slc24a5	0.0106299987723134	0.103765886051034	0.256	0.168	1
5830432E09Rik	0.0106366810303611	-0.0181130346196483	0.079	0.168	1
Zfp994	0.010646215643653	0.0752087337251175	0.177	0.095	1
Wdr4	0.0106987451737901	-0.0810219553500463	0.061	0.136	1
Tmem126a	0.0107914871081109	-0.147505696720362	0.512	0.639	1
Dctn3	0.0108497164148987	-0.19995063272926	0.72	0.835	1
Cox6c	0.0109177330331118	-0.140314021987372	0.97	0.987	1
Eef1b2	0.0109178712124979	-0.149771422891308	0.988	0.984	1
Exosc1	0.0109833542153404	0.168420042806332	0.476	0.396	1
1600012H06Rik	0.0109890374351628	-0.0949566856057365	0.128	0.228	1
Api5	0.0110056328580694	-0.132582328948725	0.488	0.649	1
Ywhab	0.0110267531099328	-0.191811509006889	0.878	0.921	1
Mirt1	0.0110977480183635	0.263877064299171	0.39	0.304	1
Slf1	0.0111262472950712	0.20011827128573	0.287	0.212	1
Slc35a5	0.0111986796650346	-0.0735106671880653	0.116	0.212	1
Tmem64	0.0111996021195281	0.0998422388028898	0.14	0.073	1
Gm50335	0.0112206665130591	0.12057300879501	0.116	0.054	1
Jak2	0.0112232781908644	0.28012586297886	0.506	0.446	1
Naa50	0.0112648188612874	-0.0943913699652953	0.421	0.563	1
Tax1bp1	0.0113063982906397	0.168225737403525	0.811	0.807	1
Gm20939	0.011354016690353	0.076309673978948	0.104	0.044	1
Prps2	0.0113596452829409	-0.0385592278404056	0.287	0.44	1
Samsn1	0.0114536869289378	-0.271946605818854	0.549	0.687	1
Ostf1	0.0114655033989541	-0.151385925458578	0.89	0.921	1
Cct5	0.011540202051684	-0.160912733886532	0.805	0.896	1
Cyba	0.0115405746643168	-0.168914665938151	0.982	0.987	1
Ppa1	0.0115975190893703	-0.195225565098093	0.427	0.535	1
Blmh	0.0115993852782123	-0.140533183112009	0.476	0.617	1
Rps9	0.011609255053387	-0.12315151970693	0.994	0.994	1
Nudt8	0.0116496059725119	-0.0762942328425065	0.098	0.187	1
Trim30a	0.0116889029505015	-0.151144215755953	0.573	0.709	1
Anxa4	0.0117186048637335	-0.074019163397411	0.061	0.136	1
Zbtb40	0.0117518016388322	-0.0971969367219274	0.037	0.104	1
Iigp1	0.0117784018187805	0.229629477506938	0.305	0.203	1
A930005H10Rik	0.0118477875383491	-0.0498496093707843	0.244	0.37	1
Entr1	0.0118570031545299	-0.100007091154708	0.268	0.396	1
Hprt	0.0118721900980016	-0.143101418302808	0.707	0.813	1
Naa20	0.011875307026286	-0.181770183305823	0.573	0.718	1
Ctsd	0.0119058600869879	-0.232916809014255	0.939	0.959	1
Pim2	0.0119840947425127	-0.0253502438401866	0.213	0.332	1
Cchcr1	0.0120524518006662	0.080844144411048	0.22	0.136	1
Fhl2	0.0120584480982466	-0.144130558092768	0.207	0.316	1
Atad5	0.0120655996178202	0.172847427644763	0.311	0.212	1
Cep170	0.0120854186048344	0.106698783122067	0.183	0.104	1
Rbm12b2	0.0121105103928609	-0.088422720109872	0.073	0.152	1
Bhlhb9	0.0121460102386498	0.12202899305781	0.171	0.098	1
Cinp	0.0121632882111197	-0.114097918554095	0.226	0.342	1
Mrps36	0.0121647071632517	-0.145172041584924	0.634	0.756	1
Klrc2	0.0121955150641512	0.488700664039069	0.329	0.25	1
Snrpd1	0.0121983498344816	-0.239899934744846	0.75	0.867	1
Tcea1	0.0122211880027631	0.22277752096729	0.738	0.709	1
Slc43a3	0.0123737508047883	0.0939648367847266	0.274	0.187	1
Rnpepl1	0.0123788014218274	0.193180794641534	0.402	0.31	1
Txndc17	0.0124214144302856	-0.157071646392147	0.762	0.889	1
Dnajb11	0.0124287525359938	-0.196617557699727	0.646	0.769	1
Rbm25	0.0124397400336657	0.238431405783448	0.823	0.873	1
Bmyc	0.0124443594540578	0.0710036636457204	0.116	0.054	1
Sidt1	0.0124486319269295	-0.0933216152522804	0.28	0.421	1
Golga5	0.0124750422856084	0.164886642830867	0.274	0.187	1
Armc7	0.0125268943048551	-0.158860252392491	0.28	0.408	1
Zfp36l1	0.012703996186082	-0.157265527705968	0.482	0.623	1
Gzma	0.0127114524565528	-0.63296495565352	0.665	0.728	1
Fut8	0.0127211216501775	-0.104563082675609	0.201	0.316	1
Ndufa9	0.0127551135751474	-0.12180028022527	0.537	0.696	1
Retreg1	0.012759723739089	-0.193846208518872	0.25	0.348	1
Mef2c	0.0128653028603155	-0.125344391395177	0.037	0.101	1
Bcl7b	0.0129103975396449	-0.0948216520907497	0.329	0.468	1
Slc25a22	0.0129386265081034	-0.0725557017981537	0.067	0.146	1
Mrpl16	0.0129621227412244	-0.127512012448646	0.36	0.478	1
Slc7a6os	0.0130710300417513	-0.102138731283373	0.134	0.231	1
Plcl2	0.0130734034098864	-0.0749536613385709	0.213	0.342	1
Ppp1r10	0.0130857898395994	0.286580912924151	0.445	0.361	1
Wasl	0.0131117940520098	-0.0932103245027597	0.152	0.263	1
Map3k8	0.0131185580532621	-0.107480400692477	0.146	0.244	1
Pdrg1	0.0131746441339205	-0.0976795872255568	0.372	0.525	1
Thg1l	0.0131964316177795	-0.058986613649107	0.061	0.136	1
Zfp36	0.0132541073350799	-0.12637408285876	0.433	0.557	1
Erlec1	0.0132666752184264	0.208399026320586	0.335	0.247	1
Flot1	0.0132816171726997	-0.126321652689018	0.268	0.392	1
Lyrm4	0.0133235948454779	0.0998289283940562	0.11	0.051	1
Ccdc66	0.0133338365190396	0.160706451344504	0.213	0.136	1
Pdgfb	0.0133641391157868	0.11332113246549	0.14	0.073	1
Pdxp	0.0133991788360771	0.152182104221945	0.189	0.114	1
Fam49b	0.0134097610402443	-0.182324919566785	0.805	0.905	1
G3bp2	0.0135185169130493	0.197267172648043	0.805	0.791	1
Cript	0.0135329989302494	-0.128679999312711	0.707	0.835	1
Klhl24	0.0135406456265613	0.20791721577557	0.287	0.199	1
Chchd1	0.0135959040929778	-0.15060800975258	0.579	0.715	1
Usp36	0.0136575410555332	-0.0472652758246239	0.128	0.237	1
Alg13	0.0137245984769727	-0.0539505392984855	0.098	0.187	1
Rel	0.013747332033875	-0.0688884534170936	0.305	0.44	1
Stx16	0.0138012608516331	0.196449737774216	0.463	0.396	1
Atp6v1c1	0.0138310756291944	-0.0767890482783096	0.323	0.468	1
Dus1l	0.013871068697532	0.126283496085887	0.335	0.244	1
Xpc	0.0138883756850951	0.119845093549668	0.152	0.082	1
Rnf125	0.0139686041852281	-0.146645891967079	0.262	0.383	1
Nfe2l1	0.0139877359663427	0.231308004689165	0.335	0.253	1
5430431A17Rik	0.0140156586934914	0.124400886526674	0.134	0.07	1
Slc38a9	0.0140523613964363	0.20701717208496	0.305	0.212	1
Tpd52	0.0140643752474518	-0.0409593027287761	0.073	0.158	1
Lfng	0.0140934928803016	0.354163697361217	0.811	0.759	1
Rnf130	0.0141059307640469	0.0902528672542338	0.195	0.111	1
Ncdn	0.0141076700311669	-0.0688681196858096	0.098	0.187	1
Plgrkt	0.0141560600315125	-0.128909844933285	0.567	0.715	1
Myd88	0.0142152527224107	-0.0779047320195371	0.299	0.43	1
Cenpb	0.0142490394788664	0.222574991209056	0.451	0.399	1
Ric8a	0.0143402643776173	0.20294937756456	0.384	0.307	1
Dph3	0.0144576933568307	-0.142640476706375	0.604	0.75	1
Sys1	0.0145243060941236	-0.167886688203587	0.732	0.851	1
H2afv	0.0145423572189612	0.28508348538755	0.866	0.864	1
Gm14029	0.014556376108577	0.229952250984818	0.28	0.199	1
Gm43065	0.0145684537029621	-0.103638521569396	0.134	0.231	1
Gps2	0.0146038311600861	0.246294079897255	0.634	0.585	1
Pim1	0.0146185987339228	-0.179933003296265	0.774	0.864	1
Stim1	0.0146218922440147	0.251901680223166	0.585	0.538	1
Phlpp2	0.0146616336191824	-0.0229190167535427	0.049	0.12	1
Zfp263	0.0146723925250853	0.129987076659485	0.25	0.161	1
Pdcd1lg2	0.0147041786119604	-0.100944737209367	0.085	0.168	1
Mcts1	0.0147112592581423	-0.127115655770317	0.524	0.639	1
Snai3	0.014747387401194	-0.0625115021390747	0.067	0.146	1
Sfi1	0.0147775194640778	0.128067613325898	0.159	0.089	1
Ttc39c	0.0148409117403798	0.157051108726275	0.287	0.199	1
Hnrnpr	0.0149135267495672	0.231949031999906	0.683	0.671	1
U2af1	0.0149490040015263	-0.185242788814634	0.683	0.785	1
Wls	0.0149902204748766	0.128071882391314	0.104	0.047	1
Atg101	0.0149981958948408	-0.0973399197111574	0.323	0.446	1
Calr	0.0150226516315085	-0.22314930202673	0.878	0.921	1
Kantr	0.0150303692349996	0.0990491330020095	0.122	0.06	1
Hnrnpd	0.015035872384997	0.189249779830792	0.854	0.861	1
Fam129a	0.0150492801184624	0.276060091807565	0.433	0.361	1
Tmem68	0.0150833481979748	-0.0603927987415487	0.085	0.168	1
Pcyt1a	0.0151139111834047	0.0803219125088507	0.128	0.063	1
Stat3	0.0151626928822565	-0.125686468280393	0.585	0.753	1
Swt1	0.015215362594057	-0.108065555748554	0.311	0.459	1
Sept7	0.0153087541443727	-0.162338021862156	0.848	0.896	1
Tagln2	0.0153145637491294	-0.264423268943315	0.915	0.953	1
Zfp445	0.0153750922540823	0.175127135078941	0.421	0.332	1
Lap3	0.0153893090757229	-0.051127281911986	0.14	0.247	1
Gtf3c6	0.01540386230735	-0.108807189584966	0.427	0.566	1
Ctla2b	0.01542324603436	-0.165896397156374	0.22	0.335	1
Ap2s1	0.0154925790204644	-0.138981993783314	0.811	0.892	1
C030034I22Rik	0.0155112935290727	0.16014281944867	0.189	0.117	1
Epsti1	0.0155677071618745	-0.266437026504454	0.921	0.924	1
Panx1	0.0155803837697101	-0.09422159036955	0.299	0.418	1
Smap2	0.0156080077276521	-0.151927088531202	0.683	0.775	1
Nudt1	0.0156536215661671	-0.0818169243246687	0.226	0.348	1
Themis	0.0156721985234939	-0.0838762089940512	0.5	0.652	1
Rab3ip	0.0157218995287169	-0.0869561595666602	0.128	0.212	1
Git2	0.0158754858262189	0.321010520054132	0.677	0.677	1
Ppp1r11	0.0158944579980841	-0.178600234660316	0.652	0.772	1
Pepd	0.0160314888817796	-0.052530096720638	0.189	0.301	1
Cyth2	0.0160356008443469	-0.0303169989822303	0.262	0.396	1
Ppfia1	0.0160578422165523	0.166488091865008	0.372	0.291	1
Rpl10-ps3	0.0160651865935273	-0.0708085349921133	0.146	0.253	1
Btbd6	0.016243545640595	0.0979390715477422	0.165	0.092	1
Oaz2	0.0162820218481524	0.118871922978051	0.201	0.123	1
Gm12216	0.0163013201610975	0.300884112759707	0.463	0.392	1
Eif4e	0.0163338433627216	-0.141651173465627	0.494	0.614	1
Micos10	0.01634665476914	-0.173192684699109	0.848	0.93	1
Mif4gd	0.0165285133970952	-0.187215093662319	0.445	0.582	1
Setd1a	0.0165413829430331	0.156183917787889	0.299	0.222	1
Ston2	0.0165524602471264	0.115145019649011	0.122	0.06	1
Rpe	0.0165701721287364	-0.114210944693143	0.28	0.402	1
Emc9	0.0166112339396211	-0.0807687923170439	0.128	0.228	1
H2afy	0.016626710757041	-0.145818665876557	0.86	0.94	1
Hist1h4i	0.0166328760333521	-0.125555540732274	0.287	0.408	1
Cmc4	0.0167842325785802	-0.0389328082848657	0.079	0.158	1
Mrpl45	0.0168094439448144	-0.060130594624189	0.165	0.275	1
Gse1	0.016964045275786	0.174269848669793	0.378	0.294	1
E2f1	0.0170258183084941	0.165637629745701	0.25	0.165	1
G6pdx	0.0171139071148999	-0.0637700077311563	0.165	0.272	1
Arhgap18	0.0171982949844003	0.229284340845271	0.335	0.259	1
Hsbp1	0.0172152354807795	-0.090556659648432	0.598	0.737	1
Malsu1	0.0172697730786431	-0.110428351298148	0.372	0.506	1
Pgm2l1	0.0173035730678762	0.109649249184179	0.201	0.123	1
Taf6	0.0173268848855181	0.145082065190523	0.36	0.272	1
Flt3l	0.017336579404012	0.154953486882875	0.421	0.332	1
Bcap31	0.0173509015634407	0.28503338931382	0.732	0.766	1
Kmt2b	0.0173528555056302	-0.0547025707339875	0.36	0.487	1
Bicra	0.0174017768932975	-0.0493832899244926	0.134	0.231	1
Pcca	0.0174469783078507	0.086777683653003	0.116	0.057	1
Dgkd	0.0175567760829724	0.215491356918134	0.488	0.456	1
Plekha3	0.0175806475284622	-0.11316784119322	0.177	0.282	1
Atp6v0e	0.0176354125282861	-0.139924923568863	0.878	0.94	1
Fads1	0.01765056118337	0.0872940750677033	0.177	0.104	1
Prex1	0.0176999120935131	0.182287023862984	0.756	0.693	1
Sept9	0.0177062011777778	0.210511439165596	0.829	0.804	1
Psma2	0.0177774660285319	-0.172141200703384	0.866	0.937	1
Araf	0.0178503301703626	0.204961831245671	0.439	0.377	1
Hmga1	0.0178570747335604	0.157561438026616	0.305	0.225	1
Dhrs11	0.0178793488245785	0.108990750765737	0.11	0.054	1
Desi2	0.0178994030569529	-0.0950804048839392	0.39	0.535	1
Kmt2a	0.0179663869579138	0.25089412901211	0.72	0.715	1
Foxo3	0.0180078930792861	0.172272168901902	0.256	0.18	1
Ccdc28b	0.0180366617936471	-0.149001576768384	0.091	0.171	1
Snrpe	0.0180484507294113	-0.15092193808476	0.963	0.965	1
Galnt10	0.018120471237081	0.17385191040737	0.25	0.171	1
Pafah1b2	0.0182638597211352	-0.0448197513860437	0.384	0.544	1
Ube2d3	0.0182719029103014	-0.106874273080885	0.988	0.991	1
Tax1bp3	0.018282726589137	0.167375448623419	0.232	0.155	1
Snrpb2	0.0183038575325499	-0.17062967695473	0.561	0.703	1
Larp1b	0.01836897089912	-0.115036497680583	0.25	0.354	1
Marcks	0.0183867537471417	-0.121032311503032	0.055	0.123	1
Rab11a	0.0184557088467427	-0.173213773127043	0.506	0.636	1
Rsl24d1	0.0184786966627331	-0.100964900487627	0.372	0.503	1
Uqcrh	0.0185107769380799	-0.0966868415430824	0.97	0.968	1
1500011B03Rik	0.018517902078427	0.250219878234592	0.463	0.424	1
Polr2k	0.0185238603781255	-0.157890166354048	0.628	0.778	1
Neurl4	0.018603887362733	0.120584909838892	0.171	0.098	1
Pmvk	0.0186364246209338	-0.0716176679640085	0.256	0.364	1
Ighg2c	0.0186622119944934	-0.294831363875777	0.463	0.579	1
Grpel1	0.0186894119912797	-0.156343910997594	0.634	0.75	1
Gigyf1	0.0187213898855605	0.189550086025788	0.323	0.237	1
Fli1	0.0187276714817955	0.229661106291556	0.665	0.677	1
Smim26	0.0187319349768073	-0.130029226878762	0.244	0.342	1
Mrps5	0.0187646528745617	0.211749287422355	0.451	0.399	1
Tbx21	0.0187867573902114	0.209309012574023	0.561	0.475	1
Lancl1	0.0187958269235979	0.111744174068162	0.165	0.098	1
Impad1	0.0188075454190416	-0.125710303641121	0.268	0.38	1
Klhl15	0.0188150810740176	0.0576166884561789	0.104	0.047	1
Dok1	0.0188446400880371	0.116552455921146	0.287	0.199	1
Unc119	0.0189322706121295	0.177970297983863	0.451	0.38	1
Zbtb11	0.0189794606468541	-0.0533428585959004	0.201	0.313	1
Tmem120a	0.0190480928825175	-0.0830762740359587	0.207	0.313	1
Fcf1	0.0191714770493952	-0.12042884163725	0.457	0.595	1
Ahsa2	0.0191715291016874	-0.107460974209908	0.323	0.44	1
Ube2s	0.0192193351360597	-0.136614224339374	0.823	0.883	1
Mrps6	0.019278853230785	-0.131999576552796	0.293	0.415	1
Slc20a2	0.0193303268710844	0.130994927746542	0.159	0.092	1
Socs1	0.0193754684373735	-0.149633875670672	0.354	0.468	1
Rae1	0.0194106777428232	-0.111105816099574	0.409	0.535	1
Rpl15	0.0194486820203137	-0.155078991281061	0.988	0.997	1
Ube2l6	0.019549427270492	0.0770283977803597	0.134	0.07	1
Rps25	0.0197026624413253	-0.105497760751009	0.988	0.987	1
Ubb	0.0197576043857015	0.156697180737886	1	0.997	1
Wdr3	0.0197837234409889	-0.101513854143881	0.213	0.32	1
Cenpj	0.0197895115729474	0.158657228476143	0.262	0.18	1
Lamtor3	0.0198002083043369	-0.135560580363456	0.494	0.642	1
Stradb	0.0198517534551355	0.108722133512174	0.122	0.06	1
Zc3h7b	0.0198684565898378	0.105242438901661	0.146	0.082	1
Bcl2l13	0.0198853204901914	0.14294487681527	0.268	0.184	1
Atp2b1	0.0200288233221212	0.401326342960252	0.75	0.744	1
Hist1h2bc	0.0200466749941555	-0.140658998393429	0.171	0.269	1
Akirin1	0.0200525128693759	-0.131330275409376	0.5	0.627	1
Carnmt1	0.0202370317673496	-0.026999817874339	0.268	0.415	1
Prpf4b	0.0202469858375176	0.186995268610649	0.799	0.794	1
Arid5b	0.0202635366850897	-0.102009313573735	0.396	0.535	1
Sar1a	0.0202795103559142	-0.106391035520094	0.518	0.684	1
Cst7	0.0204368844713325	-0.0766400054014758	0.61	0.759	1
Arl4c	0.020442714116906	0.383814463858171	0.805	0.763	1
Acp5	0.0204742957369604	0.245418425230312	0.738	0.715	1
Ttc7	0.0204995690086082	0.171967664077822	0.537	0.468	1
Abcb10	0.0205158592964988	0.130394819051257	0.122	0.063	1
Cd44	0.0205802747985924	0.288664894777623	0.567	0.538	1
Scfd2	0.0205948218549942	-0.027263044598596	0.079	0.161	1
Etaa1	0.0206431195163182	0.150035280669743	0.384	0.297	1
Rps10	0.0206530510228537	-0.115027857734714	1	1	1
Nufip2	0.0207152223871379	-0.140765000434717	0.457	0.582	1
Atp5h	0.0207483098827338	-0.134071826810185	0.988	0.997	1
Mecp2	0.0207544036663021	0.247348447028206	0.421	0.367	1
Slc37a4	0.0208175852725823	-0.033040953065554	0.049	0.117	1
Sh2d3c	0.0208609913794905	0.144218193168115	0.506	0.434	1
Vkorc1l1	0.0209217533392318	0.10953947216935	0.22	0.142	1
Xlr4c	0.0209884106303899	-0.00339075804168665	0.122	0.212	1
Chaf1a	0.0210176067970031	0.23130119453194	0.384	0.313	1
Khdc4	0.0210272436517497	-0.0775655915029414	0.268	0.392	1
Zfp281	0.021151769357613	-0.100825908385797	0.183	0.291	1
Rab29	0.0212692520962188	-0.1019062569775	0.226	0.332	1
Zc3h7a	0.0213076345170809	0.167944127182368	0.512	0.437	1
Rev3l	0.0214712249529402	0.183247096797771	0.372	0.301	1
Cdc26	0.0215370023052753	-0.0446909474609041	0.451	0.608	1
Bcl2l11	0.0216207604241149	-0.0795143269668173	0.305	0.424	1
Esyt2	0.0216243717985631	0.19026741313035	0.659	0.604	1
Ilf2	0.0217947695542399	0.212613907264088	0.549	0.513	1
Card19	0.0217951364596264	0.145880962912599	0.402	0.316	1
Zfp275	0.0218696557894208	-0.0210990838322204	0.067	0.142	1
Nsd3	0.021905712921794	0.18434455672859	0.817	0.81	1
Itprip	0.0219093920240071	-0.0847803132710637	0.104	0.187	1
Cnnm3	0.0219409206128702	0.132410967072732	0.207	0.133	1
Rpn1	0.0219628520756876	-0.103510542866186	0.579	0.731	1
Ppdpf	0.0219849402097265	-0.140173793354006	0.622	0.769	1
Fam32a	0.0221060724577281	-0.126714050907316	0.506	0.655	1
Atg14	0.0221259483940233	0.0581363275041619	0.104	0.047	1
Bcl10	0.0221307090836259	-0.171504507356329	0.549	0.677	1
Ndufs6	0.022151803149348	-0.15495614226007	0.805	0.892	1
Pex11b	0.0222091268362739	0.105589142382814	0.213	0.136	1
Lgals3bp	0.0222708178358668	0.216923658818096	0.591	0.535	1
Unc45a	0.022287677766833	0.185529251804691	0.323	0.241	1
Psmd14	0.0223123167754244	-0.133447384590881	0.598	0.756	1
AU041133	0.0224946326601123	0.074265943675413	0.11	0.054	1
Gnptab	0.0225315730074269	-0.0707688592247144	0.329	0.465	1
Gm33104	0.0226176575622255	-0.0506237414146767	0.091	0.174	1
Fam78a	0.0226311981369845	-0.0706921426589527	0.415	0.57	1
Nucb1	0.0226400039037546	0.215650374297554	0.64	0.639	1
Mdp1	0.0226938018546417	-0.0828364637412374	0.427	0.579	1
Grn	0.0227563445958842	0.0834042461015841	0.232	0.152	1
Atf7ip	0.0227850812286715	-0.188660288324796	0.659	0.778	1
F8a	0.0228333313195695	-0.051344100201723	0.098	0.184	1
Prr12	0.0228546509980277	0.137850146780344	0.311	0.228	1
Zdhhc3	0.0228894199920611	-0.0892192489666668	0.323	0.459	1
Gnl3l	0.0229141578273243	-0.0609435518105123	0.183	0.288	1
Ap1g1	0.0229237612836595	-0.0491783079287445	0.274	0.408	1
Dis3l	0.0229552378359017	-0.0756914177172372	0.073	0.146	1
C1d	0.0230459713538774	-0.0691314877271264	0.5	0.68	1
Ap5z1	0.0232254236691203	-0.0779966760029192	0.049	0.111	1
Plin3	0.0232419157791514	-0.104330077556552	0.146	0.234	1
Banf1	0.0233629576520999	-0.167945341310111	0.75	0.883	1
Cblb	0.0233949929331621	-0.123030948636308	0.372	0.522	1
Serp1	0.0234820888290278	-0.159367502905609	0.61	0.734	1
Gas5	0.0234870700804928	-0.184671963272217	0.878	0.93	1
Trac	0.0235183053658102	-0.20352452771315	0.945	0.937	1
Arid3b	0.0235487488919807	-0.0752894825853785	0.14	0.228	1
Fnip1	0.0235687836695843	0.11632527134065	0.183	0.114	1
Il3ra	0.0236080983347924	0.170579954451089	0.244	0.168	1
Gzf1	0.0236729295476539	-0.0744194196028197	0.055	0.12	1
Napsa	0.0236781232891328	0.0991932987402397	0.195	0.12	1
Slc25a32	0.0237444496757593	-0.0600525429529085	0.098	0.177	1
Snapc3	0.0237930974323524	-0.0944716412072354	0.165	0.253	1
Zxdc	0.0238910939769974	0.0872550561843386	0.122	0.063	1
Pold2	0.0239564869325793	0.146864687095804	0.348	0.266	1
Snapc1	0.0239709205985118	-0.0997561824038984	0.262	0.38	1
Pcmtd1	0.02402922788648	0.158251595800057	0.427	0.342	1
Zc3h12d	0.0240374655826648	-0.0862944179627377	0.146	0.237	1
Akt1	0.0241495748809903	0.143575888975747	0.665	0.639	1
Pik3r1	0.024194451338393	0.237789288194316	0.585	0.541	1
Mitd1	0.0242150776457179	-0.122049681687075	0.506	0.658	1
Sigirr	0.0242340988907749	-0.105914086157659	0.232	0.335	1
Hsd17b10	0.0243233594944115	0.14965408642699	0.567	0.522	1
Nfatc2ip	0.0243259746065896	0.13710410855812	0.335	0.253	1
Ndufv3	0.0243625666588397	-0.132630673924764	0.872	0.924	1
Sppl3	0.0244636586433949	0.179453848112734	0.421	0.348	1
Poldip3	0.0245713519610776	0.219318919739005	0.5	0.437	1
Ptpn2	0.0245822058699195	0.168466973581563	0.494	0.443	1
Brip1	0.0245869155481467	0.210548077553168	0.329	0.25	1
Abi1	0.0245943132393217	-0.0946198917130594	0.573	0.68	1
Otulin	0.024668263380879	-0.106614404270169	0.591	0.725	1
Ndufa8	0.0246865387910135	-0.175949253789493	0.787	0.842	1
Gmip	0.0248285002534805	0.184997947504866	0.439	0.361	1
Ccsap	0.0248513706778075	0.14566846173391	0.268	0.196	1
Ube2a	0.0248750234502042	-0.146551281249024	0.604	0.741	1
Mtpn	0.0248826409688274	-0.116398823408255	0.677	0.813	1
1810041H14Rik	0.0249036357585035	-0.075044828215694	0.134	0.222	1
Rhot1	0.0249100326861373	-0.04996901322429	0.128	0.218	1
Yipf6	0.0249381927427893	-0.0640879401909584	0.159	0.256	1
Blm	0.0249745221449312	0.129346975449256	0.28	0.199	1
Map3k5	0.0250176063204157	-0.0980884664909533	0.177	0.269	1
Flad1	0.0250614532483013	-0.0565511026782214	0.159	0.256	1
5033430I15Rik	0.0251341673381318	-0.0453975395970291	0.043	0.104	1
Serpinb1a	0.0252542161092227	-0.148724772805664	0.049	0.111	1
Rpp25l	0.0253040795674864	-0.147021641976579	0.439	0.573	1
Ccnb2	0.0253230202494622	-0.0710628170349461	0.348	0.503	1
Haspin	0.0256227239600987	0.224097878919315	0.323	0.256	1
Trpv2	0.0256254703930266	-0.0606748592281308	0.293	0.411	1
Glt8d1	0.0256257028931607	0.0793128219359346	0.116	0.06	1
Usp3	0.0257543560283192	-0.0707675298697271	0.415	0.547	1
Sf3b4	0.025768060056496	0.163396315006064	0.573	0.519	1
Mrpl55	0.025848947144053	-0.13203031540534	0.28	0.383	1
Hspbap1	0.025901365684743	0.0859719942314712	0.128	0.07	1
Usp21	0.0259334412538693	-0.051067153188879	0.067	0.136	1
Pms2	0.0260984366882691	0.166274064519851	0.293	0.218	1
Thap1	0.0261980489453553	-0.0399002385943182	0.098	0.177	1
Txnl4a	0.0262301089759989	-0.134996616417088	0.482	0.614	1
Lsm6	0.0262562722461748	-0.180113180412909	0.744	0.867	1
Ube2j2	0.0262771168029017	-0.0878736585594981	0.518	0.684	1
Gsk3a	0.0263670713367111	0.166138652113453	0.61	0.604	1
St3gal4	0.0263786090242541	-0.127678071050452	0.274	0.373	1
Fam172a	0.0264636228508236	0.217557560057766	0.482	0.405	1
Ndufaf3	0.0265326350442763	-0.111869286823672	0.335	0.44	1
Hnrnpc	0.0265372682904099	-0.104836334276492	0.817	0.905	1
Rab9	0.0266138384705955	-0.0659446544358364	0.213	0.326	1
Lpp	0.0266632871521845	-0.0940576646664021	0.177	0.282	1
Acly	0.0266936230036802	-0.056093373762137	0.457	0.63	1
Aim2	0.0267779143523959	0.193749713140653	0.268	0.199	1
Uvssa	0.02685071545806	0.114437136801664	0.128	0.07	1
Tmem167	0.027046337351443	-0.176752768495536	0.787	0.889	1
Bcr	0.0271083511029723	-0.102492554362117	0.061	0.123	1
Dhrs1	0.0271674563363041	-0.0865378197602201	0.25	0.361	1
Naa38	0.0272151121016426	-0.11349069126937	0.585	0.741	1
Nelfcd	0.0272904479220544	0.172592460489453	0.354	0.282	1
Slc36a1	0.027294084149379	-0.0535263512068341	0.085	0.158	1
Zdhhc12	0.0273114762165332	-0.0614943373288373	0.134	0.218	1
Rhoa	0.0273560710256071	-0.100598777577257	0.963	0.978	1
1700025G04Rik	0.0274589814267961	-0.0778322257918797	0.232	0.348	1
Cenpc1	0.027515545923278	0.160468220102921	0.378	0.297	1
S100a4	0.0275499634052068	-0.6821003071946	0.707	0.75	1
Kif1c	0.027609071169769	-0.0543844701203701	0.091	0.168	1
Ppp6c	0.0276748516023468	-0.0795776719191951	0.415	0.566	1
Dnajc2	0.0277341133971382	-0.141925266341171	0.579	0.734	1
Taok1	0.0277404014004132	0.20441046357322	0.482	0.418	1
Rsbn1l	0.0278368987554096	0.175338660597627	0.774	0.791	1
Gpr132	0.0278482801900708	-0.0648694433127894	0.226	0.351	1
Kdm1b	0.0278917268244892	-0.0643028263689031	0.043	0.101	1
Chn2	0.0279023554479747	0.137056628944855	0.226	0.152	1
Ubl4a	0.0279958221004838	-0.106710622091201	0.482	0.623	1
Ids	0.028060300594227	-0.0319901406558698	0.073	0.149	1
Trim35	0.0280720539678623	0.206381638866011	0.445	0.392	1
Rab1b	0.028086283611566	-0.125703218245021	0.567	0.744	1
Lat	0.0281246260358529	-0.0995042175883425	0.933	0.94	1
Taf11	0.0281274988783218	0.145627335072634	0.421	0.354	1
Ndufb11	0.0282041896274398	-0.1459872039029	0.848	0.921	1
Wipf2	0.0283262465617421	0.171809518463607	0.341	0.269	1
Saraf	0.0283545806177872	-0.160618376138683	0.799	0.864	1
Coa7	0.0283566289233572	-0.0271371886044383	0.067	0.139	1
Gm16286	0.0284014098382246	0.177738111391234	0.634	0.633	1
Rnf216	0.0284030432628541	0.149725801079658	0.274	0.203	1
Ift140	0.0284632274540267	0.0635821000697254	0.122	0.063	1
Tmem126b	0.0285285687135586	-0.0877230886226143	0.189	0.291	1
2610001J05Rik	0.0285959106858611	-0.131872417904203	0.36	0.491	1
Sertad2	0.0286291130865989	-0.0507598622601223	0.268	0.392	1
Hnrnpf	0.0286434393243453	-0.0876763550877495	0.97	0.975	1
Anxa6	0.0286640706965338	-0.174902250249804	0.878	0.896	1
Pbx3	0.0287945346141079	0.069034728880399	0.152	0.085	1
Rbm22	0.028822085756297	0.186903439104451	0.579	0.522	1
Hars	0.0289363899464745	-0.0996269286323883	0.402	0.516	1
Tpst1	0.0289602555919269	0.0688061351119467	0.11	0.057	1
Pear1	0.028962740419372	0.155876261839701	0.238	0.171	1
Parp10	0.0290261463049312	0.16842083810392	0.244	0.174	1
Ppp4r3b	0.0290280523629079	-0.133821758520425	0.5	0.684	1
Lcn4	0.0291335594067195	-0.139227411666035	0.134	0.218	1
Ly6c2	0.0291447267086909	-0.23693753261428	0.756	0.807	1
Eif1ax	0.0291497816480869	-0.152700123880433	0.634	0.753	1
Rab5if	0.0292220568112722	-0.135781920037257	0.683	0.845	1
Dcun1d1	0.0292577808897202	0.189997046899165	0.439	0.354	1
Pcyt2	0.0293648106449303	0.127290526876256	0.232	0.155	1
Zfp628	0.0293739530308502	0.0959192067719296	0.134	0.076	1
Cyc1	0.0294948359598413	-0.130380533142346	0.616	0.734	1
Sesn3	0.0295098362063011	-0.101445429207682	0.372	0.494	1
Lsm8	0.0295246838865531	-0.141583549608869	0.561	0.68	1
Pcif1	0.0295860432381382	0.192269024800517	0.579	0.544	1
Taf12	0.0297478382511557	-0.12602821920351	0.561	0.677	1
Racgap1	0.0297937501611754	0.257118389701652	0.61	0.573	1
Ctcf	0.0298332787942509	0.17430987991358	0.774	0.775	1
Rpusd1	0.029855413155255	0.0919164236210031	0.122	0.066	1
Bri3bp	0.0300460956586598	-0.129048267146551	0.189	0.272	1
Rheb	0.0301318548807227	-0.145267512925271	0.683	0.753	1
Spsb3	0.0301543133213603	-0.06084301196362	0.244	0.354	1
Kmt2e	0.0302411031150881	0.194867008014618	0.817	0.794	1
Psma5	0.0302846126231795	-0.120923888667505	0.75	0.845	1
Chmp1b	0.0303085171479577	-0.126806554305767	0.201	0.301	1
Mllt1	0.0303438659962826	0.124519733212896	0.183	0.114	1
Zranb1	0.0303477255393222	0.164907027897741	0.305	0.231	1
Traf2	0.0303761174265661	-0.0502258254701289	0.22	0.332	1
Gm28417	0.0303762644517781	0.0652359885084866	0.116	0.06	1
Clk1	0.0304154078111511	0.270336119920872	0.665	0.633	1
Ndufb6	0.0304438431432564	-0.14397468449492	0.604	0.699	1
Irak2	0.0304929314387213	-0.069514391451045	0.079	0.152	1
Ptpn4	0.030503500841689	0.165458968594681	0.323	0.244	1
Fbxo33	0.03051121907627	-0.0750310831729404	0.207	0.313	1
Noa1	0.0305157535331266	-0.0667071685140969	0.146	0.231	1
Vps26c	0.030582065954513	-0.0809634873851735	0.201	0.301	1
Ms4a6c	0.0306105680488346	-0.0689561527426142	0.116	0.196	1
Mrpl3	0.0306792571575667	-0.0927563252288491	0.262	0.37	1
Gosr2	0.0306966778586935	-0.0312907329174991	0.28	0.418	1
Rpl39	0.0307006487154013	-0.104135423181696	0.994	1	1
Prcp	0.0307576468105288	-0.0413444222918514	0.073	0.146	1
Tmem223	0.0307694396267134	-0.0812340256321726	0.348	0.459	1
Ash2l	0.0308113819753089	0.192490016942366	0.317	0.247	1
Cd68	0.0308477089214615	-0.0586224749881562	0.122	0.206	1
Mob2	0.0308566961352823	0.194036170031317	0.396	0.313	1
Atp6v1f	0.0309342755358911	-0.129121928460093	0.884	0.946	1
Sec24a	0.0310078372874904	-0.0598175143653191	0.171	0.272	1
H1f0	0.0310182922296893	0.163613415440831	0.244	0.168	1
Ccdc88c	0.0310356366654609	0.248049748594036	0.671	0.649	1
Sec61g	0.0310765219985558	-0.162361166284922	0.963	0.981	1
Mrpl53	0.0310987384871411	-0.124949635818033	0.457	0.573	1
Rnf19a	0.0311958960313862	-0.102140116592007	0.207	0.307	1
Hypk	0.0312291658933508	0.160324549879269	0.616	0.604	1
Sesn1	0.0313000249693901	0.108451875129969	0.189	0.123	1
Zbtb2	0.0313140565242685	-0.0800055008896701	0.116	0.196	1
Tfip11	0.0313556106180876	-0.101915056021462	0.232	0.339	1
Arhgef18	0.0313605135633102	0.287922769438051	0.598	0.547	1
Errfi1	0.0314120716177029	-0.061495648518636	0.152	0.25	1
Gm2000	0.0314336809485701	-0.144029710680391	0.366	0.449	1
Cdc123	0.0314569890547967	-0.0632679818299059	0.445	0.592	1
Rubcn	0.0315035760556953	0.0607386557651836	0.128	0.07	1
Hist1h4d	0.0317107907123317	0.612062483368587	0.646	0.595	1
Irf2	0.031843850187098	0.221176444755696	0.799	0.842	1
Srp72	0.0318444540058782	-0.12711801370494	0.53	0.668	1
Mrpl43	0.0318939508065937	-0.108605166608533	0.591	0.741	1
Ankrd28	0.0319250250861713	-0.0285073464695498	0.073	0.149	1
Rere	0.0319406405299054	-0.0670133521214543	0.128	0.222	1
Tmed7	0.0320124556586033	-0.085253549253213	0.378	0.528	1
Arfgef1	0.0320533205925314	0.201934706875829	0.476	0.424	1
Wdr62	0.0321043542336337	0.0523816958789239	0.134	0.076	1
Xist	0.032159264310451	0.343391533697384	0.915	0.921	1
Clic1	0.0322049059154653	-0.110264645551881	0.988	0.978	1
0610010K14Rik	0.032238731786622	-0.148001463784053	0.543	0.687	1
Fau	0.0323453567432119	-0.0959733770251123	1	1	1
Scml4	0.0323751482978622	-0.0779096611312036	0.14	0.228	1
Usp19	0.0324400369169094	0.188089551577716	0.476	0.434	1
Exoc5	0.0324458558072028	-0.0639884509686382	0.335	0.462	1
Dapk3	0.0324632263487597	-0.0924429129377154	0.36	0.462	1
As3mt	0.0324716147392409	0.321629882056128	0.183	0.123	1
Mdm1	0.0325438116737003	0.0805430953569739	0.159	0.095	1
Art2b	0.0325985417366818	0.552516217296383	0.53	0.538	1
Mrpl42	0.03260851347513	-0.133874695294754	0.585	0.722	1
Tsr1	0.0326205367518132	-0.0721636239904419	0.14	0.222	1
Nob1	0.0328305162055912	-0.0689562192890781	0.14	0.234	1
Xrcc6	0.0328608887411918	-0.0839719250644291	0.183	0.278	1
Il10	0.0330212062066417	-0.488932175264775	0.061	0.12	1
Tesk1	0.0330288516123285	0.13233777013685	0.22	0.152	1
Siva1	0.0331047505904208	0.238510990418568	0.494	0.427	1
Zmat2	0.0331048647862794	-0.0846121529360195	0.665	0.794	1
Rab12	0.0331978247210474	0.00980349396784785	0.134	0.225	1
Dolpp1	0.0332055013817866	-0.0717609610444347	0.073	0.136	1
Cabin1	0.0332176578876225	0.183935776408788	0.488	0.437	1
Alg14	0.0332211797671246	-0.0402082511953824	0.061	0.123	1
Rpl27	0.0332243041057814	-0.0795921699437372	1	1	1
Gemin7	0.0332320485623657	0.150561084426702	0.567	0.532	1
Btf3l4	0.0332882772843581	-0.0681251550020755	0.122	0.203	1
Nrde2	0.0333028043853256	0.115959497171509	0.238	0.165	1
Jak1	0.0333030869941772	0.314081848413955	0.957	0.956	1
Hectd3	0.0334381504934199	-0.0404580535142759	0.14	0.228	1
Abhd18	0.0334470824862357	-0.0932462661457643	0.098	0.171	1
Gemin5	0.0335135756031918	-0.0300725040938916	0.073	0.146	1
Ano10	0.0335177440335046	-0.078176350494807	0.073	0.136	1
Plrg1	0.0335218430410061	-0.0981504880344027	0.201	0.294	1
Dnajc8	0.0335616470606718	0.176852005679519	0.884	0.867	1
Parp9	0.0336383388572399	-0.11131279843951	0.348	0.449	1
Timm8a1	0.0336648800323068	-0.0857090691113744	0.299	0.405	1
Med16	0.0336654500305076	0.1070670801516	0.183	0.117	1
Otud7b	0.0336745190720791	0.196763110997898	0.28	0.212	1
Itgb7	0.0337103362181128	-0.163680742964609	0.768	0.88	1
mt-Atp6	0.0337149285890776	-0.0791531380661539	0.994	0.994	1
Med14	0.0338308756844833	-0.0393893103054838	0.262	0.386	1
Car5b	0.0339281353713332	-0.0917336334853229	0.183	0.278	1
Mrps18a	0.0339787024526574	-0.0516619759204251	0.427	0.557	1
Idh3g	0.0340011861629105	-0.109802303606046	0.488	0.633	1
Lpcat1	0.0342149826039725	0.110623036975289	0.25	0.174	1
Prps1	0.0342548631233848	-0.0154330430928363	0.268	0.38	1
Il12rb2	0.0342865119626089	-0.154400796287958	0.201	0.285	1
Rin3	0.0343398269184199	-0.083164912887038	0.372	0.503	1
Exosc4	0.0343550704465406	-0.0938602764728033	0.36	0.484	1
Susd3	0.0345062476292395	-0.0678645333342469	0.262	0.38	1
Bcl7a	0.0345430456419544	0.120463638521659	0.22	0.146	1
Brca2	0.034587905111486	0.0877848131916289	0.226	0.152	1
2310010J17Rik	0.0346177520605633	-0.0669218624940474	0.11	0.187	1
Taok2	0.0346457178818388	0.145192180334234	0.354	0.285	1
Ehmt1	0.0348368560215967	0.167204844176667	0.341	0.275	1
Pmpca	0.0349025250010221	-0.0949483386715448	0.25	0.345	1
Rabggtb	0.0349358612628055	-0.0623145999153364	0.262	0.37	1
Vopp1	0.035181315023848	0.142190694316316	0.213	0.146	1
Nrm	0.0353010179083564	0.224119998699176	0.439	0.367	1
Arl6ip6	0.035336644985344	-0.0517965697810964	0.244	0.351	1
Etfa	0.0354769666083004	-0.150845407543161	0.463	0.566	1
Melk	0.0354852001223281	-0.10548633931278	0.171	0.256	1
Stx17	0.03558234340317	-0.0600720767222895	0.061	0.123	1
Vdac2	0.0357498155537496	-0.130795341674464	0.75	0.851	1
Haao	0.0357969585417717	-0.00782591985689172	0.043	0.101	1
Tmem33	0.0358106972594162	-0.102487223597094	0.378	0.509	1
Casp8	0.0359083454180995	-0.111405779215823	0.61	0.759	1
Phf20	0.0359966514880321	0.163238007861904	0.299	0.225	1
St8sia4	0.0360147770861465	0.189506811600639	0.512	0.434	1
Bola3	0.0360149364526136	-0.18737445238876	0.567	0.703	1
Dnajb9	0.0360207398140317	-0.0545513069618639	0.116	0.196	1
Mrpl15	0.0362790063955004	-0.114462637640245	0.573	0.693	1
Smim4	0.0362967677539087	0.179347690037948	0.415	0.345	1
Usp48	0.0363076253105477	0.228621894204832	0.518	0.475	1
Rtca	0.0363095836528185	-0.111565277822632	0.183	0.269	1
Arrdc3	0.0363632034502651	0.0909527737355469	0.134	0.076	1
Irf2bpl	0.0364615163438392	-0.0441803453927812	0.323	0.446	1
Ms4a4b	0.0364774793438179	-0.1239414089249	0.988	0.968	1
Rps15	0.0364789322725712	-0.111260773954834	1	0.997	1
Pkm	0.0366339808975848	-0.145924397241838	0.835	0.953	1
Ptcd2	0.0366436890885314	-0.0851972894183086	0.293	0.399	1
4833439L19Rik	0.0366947230943529	-0.0296999953536415	0.195	0.294	1
Vdac3	0.0367242419105748	-0.122492885274997	0.646	0.791	1
Glg1	0.036736728636673	0.224751900366167	0.463	0.411	1
Kansl1l	0.0367796961346353	-0.0517017604477476	0.067	0.133	1
AB124611	0.0367921563581573	0.151743371325355	0.402	0.335	1
Irgm2	0.0368080142959192	-0.105066876821334	0.146	0.225	1
Dhx32	0.0368922265870637	-0.07018634090625	0.079	0.146	1
Ocel1	0.0369350593234171	-0.072539963484529	0.22	0.326	1
Pak1ip1	0.0370678868698404	0.146320773763134	0.543	0.481	1
Slc39a6	0.0371199852230578	-0.0764118204712909	0.207	0.31	1
Mrps7	0.0371206537452648	-0.0113111282246914	0.445	0.579	1
Zfp397	0.0371484728872819	0.12383332651009	0.311	0.228	1
Sap30bp	0.0371927074590317	0.126977697506462	0.372	0.301	1
Chmp5	0.0372061800055458	-0.0678204505379496	0.543	0.687	1
Trappc2l	0.0372428266912359	-0.181681318258058	0.47	0.563	1
Ubr1	0.0372598271960591	-0.0690324166461959	0.183	0.275	1
Stag1	0.0372998109804198	0.223786870506164	0.585	0.585	1
Sp3os	0.0373107466460964	-0.0932069604930852	0.171	0.259	1
Abi3	0.0373802656247212	-0.0436725222461776	0.207	0.313	1
Mtmr12	0.0375838402389015	0.148389395074044	0.256	0.187	1
Fnbp1	0.0376069466284753	0.24261196347961	0.768	0.804	1
Wsb1	0.0376561167967187	-0.0796692856729586	0.28	0.386	1
Cks1b	0.0376649346704228	-0.183717534257627	0.488	0.601	1
Tomm6	0.0377457945818069	-0.0930647808999692	0.902	0.953	1
Mrpl38	0.037755799072942	0.179579226944015	0.335	0.269	1
Tnf	0.0377849254114163	-0.176368449262237	0.061	0.12	1
Suco	0.0379678368664734	0.116644196512012	0.39	0.316	1
Naa60	0.038005748805499	-0.129916519952505	0.317	0.408	1
Ski	0.038213597736716	0.123656515962684	0.329	0.256	1
Mkrn2	0.0383324082767381	-0.0550093223550837	0.152	0.237	1
Col4a3bp	0.0385224209050755	-0.0414532559183671	0.28	0.408	1
Zfp668	0.03857360825388	0.0865487133143684	0.165	0.101	1
Tubgcp6	0.0386589160326473	0.126470575127719	0.177	0.114	1
Ywhah	0.0386917779168278	-0.132285167793963	0.817	0.908	1
A630089N07Rik	0.0387055045051007	0.157766507250571	0.134	0.079	1
Unc93b1	0.0387162679413361	-0.0492687351297182	0.11	0.187	1
Dcaf1	0.0387461911799428	0.174688285234242	0.335	0.272	1
Fem1b	0.0387618228926498	-0.0794168133880032	0.152	0.241	1
Malt1	0.0387651004472056	-0.222710418385935	0.537	0.601	1
Pimreg	0.0388016396302403	0.0970125209871416	0.213	0.142	1
Glrx	0.0388317111971252	-0.0810676141932323	0.604	0.753	1
Ltv1	0.038963867159903	-0.0378313172408525	0.177	0.275	1
Mtrf1l	0.0390094429754936	-0.100578055530377	0.177	0.263	1
Ier5	0.0390222637189606	-0.100312651897047	0.512	0.655	1
Psmd7	0.0392186726017963	-0.119193075739857	0.555	0.703	1
Acsl4	0.0393074104309146	-0.0519058434477853	0.274	0.396	1
Psmd13	0.0393140544117627	-0.180502835119326	0.744	0.848	1
Ldah	0.039407057000656	-0.0677091963549802	0.183	0.282	1
Crcp	0.0394127870615957	-0.0431310558607403	0.213	0.32	1
Setbp1	0.0394801979790568	-0.0283325162783983	0.085	0.155	1
Abhd11	0.0394989867065162	-0.0721236620785722	0.098	0.168	1
Retreg2	0.0395771434638285	0.134886898098052	0.409	0.332	1
Pfkfb3	0.0396663188028597	-0.0779353672256727	0.091	0.161	1
Rrs1	0.0397049550658265	-0.0756115677288688	0.22	0.313	1
Ilk	0.0397365080548491	-0.0695089413332922	0.457	0.608	1
Eef1g	0.0397624113323255	-0.110017083786364	0.951	0.972	1
Gm47664	0.0397680051404155	0.091059191391488	0.207	0.139	1
Fbxo31	0.0397696712842806	0.136683070274984	0.177	0.114	1
Hps6	0.0398141984697953	-0.0434348091244029	0.073	0.142	1
Eif1a	0.0398786849223401	-0.0989731309529284	0.445	0.573	1
Mycbp2	0.0399054360876149	0.286693449134558	0.64	0.642	1
Hk2	0.039914136081561	-0.116651524387096	0.049	0.104	1
Pmm2	0.0400390135485709	-0.064732073445312	0.28	0.402	1
Paip2b	0.0400638814152708	0.106420250735885	0.213	0.146	1
Ell	0.0401663800334033	0.109220363900224	0.14	0.085	1
Dnajc21	0.0402212601866109	0.136728192506681	0.476	0.415	1
Prkrip1	0.040263866652439	-0.0163188906025167	0.268	0.373	1
Btbd2	0.0403676900839414	-0.0458482718354213	0.067	0.13	1
Hinfp	0.0403788006793895	-0.0570459169739587	0.098	0.168	1
Trp53inp1	0.0405358435405072	-0.0638040151688575	0.311	0.437	1
Tcf25	0.0405452352075844	0.180430016529986	0.75	0.759	1
Ubash3a	0.0406394876260013	-0.0563700536463319	0.476	0.642	1
Psma7	0.0406661390522671	-0.161860723082986	0.878	0.946	1
Stag2	0.0407597590843094	0.187209689624149	0.646	0.614	1
Zfp932	0.0408246915793	0.157356760295454	0.213	0.152	1
Mrto4	0.0408572713495498	-0.146411947010824	0.299	0.396	1
Szrd1	0.040868421512228	-0.08114624919377	0.463	0.56	1
St13	0.0408995888188795	0.123453060368754	0.811	0.778	1
Tmem131l	0.0409073104968834	0.235043669640937	0.543	0.491	1
Grap2	0.0410088074686183	-0.0897139840716206	0.579	0.706	1
Tnfrsf1a	0.041108604865141	0.14733610924391	0.305	0.234	1
Ctdsp2	0.0411123078384442	0.171596610037198	0.348	0.275	1
Nol10	0.0411224538692004	-0.103730794047478	0.177	0.256	1
Fam107b	0.0411337089813415	0.188204030057097	0.762	0.785	1
Serf2	0.0411917472332916	-0.0988699167978475	0.97	0.997	1
Trap1	0.0411972146864475	-0.0476489582476418	0.238	0.332	1
Rsf1	0.0412048440786727	0.159618978591683	0.561	0.497	1
Abtb1	0.0412220039970644	0.099702580831198	0.152	0.092	1
AU022252	0.0413641073022354	-0.0424014296945907	0.061	0.12	1
Herpud2	0.0413688360503436	0.165768307211108	0.299	0.234	1
Uba6	0.0414348660533801	-0.123732693640908	0.256	0.354	1
Abce1	0.0414476760566837	-0.11530521113395	0.378	0.506	1
Arhgap26	0.0414810267542066	0.12641468258246	0.268	0.196	1
Ccl3	0.0415940205133168	0.943002457201553	0.256	0.184	1
Wrnip1	0.0415941654308471	-0.0604164617772431	0.207	0.316	1
Gpatch4	0.0416718911639013	-0.104224679326938	0.116	0.184	1
Agfg2	0.0417356078610607	0.171751922808999	0.439	0.389	1
Rdm1	0.0417363956669648	-0.0811952738659846	0.341	0.468	1
Irf2bp1	0.04186695174851	0.112099630211984	0.311	0.228	1
Nsun5	0.0418913227249672	-0.0427083460908309	0.049	0.104	1
Cyb561a3	0.0418938983962169	-0.0416489878912399	0.134	0.218	1
Tep1	0.041897786205641	-0.0380505790668282	0.067	0.13	1
Micu2	0.0419187717499823	0.163200046239489	0.457	0.411	1
Vps29	0.0419429722419364	-0.114611955881669	0.671	0.816	1
Zfp983	0.042019396156692	0.0875651488359241	0.116	0.063	1
Prpf40a	0.0421537580951122	0.1728659426109	0.756	0.807	1
Noct	0.042188394334816	-0.0526742650653314	0.098	0.168	1
Ezr	0.0422328234127343	-0.170933730081168	0.768	0.877	1
Acss2	0.042278724572671	0.214546507605654	0.201	0.142	1
Plekhg2	0.0422884010907982	0.144690862709431	0.384	0.31	1
Pygb	0.0424532377600104	-0.0854543851507687	0.256	0.358	1
Irf8	0.0425580791417314	-0.117254560562561	0.433	0.541	1
Hace1	0.042676054447838	0.0790048597056097	0.226	0.155	1
Kat6b	0.042691358799854	0.126889570430367	0.152	0.095	1
Ptbp3	0.042705798133584	0.141002046334551	0.872	0.902	1
Klrc1	0.0427914209139349	0.45631173589987	0.421	0.361	1
Fbxo34	0.0427947560415473	0.152002891884456	0.28	0.209	1
Erg28	0.0428035929174163	-0.0826805883693853	0.5	0.658	1
Gm20559	0.0428339211275701	0.118555007893852	0.457	0.377	1
Rnf169	0.0428446898311175	0.134553287174083	0.238	0.168	1
Gpr146	0.0428825535137938	-0.0429263829824154	0.146	0.241	1
Nat9	0.0429176167260864	-0.0246512755402263	0.055	0.114	1
Smim14	0.0430884984025563	0.210849960799643	0.561	0.509	1
Ppm1b	0.0432189172112945	0.231433161895564	0.476	0.415	1
Ado	0.0433108342645791	-0.0444466120107259	0.22	0.32	1
Orc6	0.0433601763136597	-0.150409095490816	0.366	0.453	1
Fnbp4	0.0434740768614991	-0.0981882723811787	0.335	0.424	1
Phb2	0.0435775538585729	-0.133506194467097	0.659	0.804	1
Pdzd8	0.0436992191334389	0.220200652788422	0.36	0.301	1
Ryk	0.0438255880992471	0.0766320854387739	0.116	0.063	1
Ubxn1	0.0438822455585859	0.120314899854983	0.872	0.816	1
Rmnd5b	0.0439444087358506	-0.104397782050007	0.317	0.415	1
Higd1a	0.0439970983470656	-0.144929419014786	0.811	0.87	1
Bdh1	0.0440264416052365	-0.0474730794831785	0.165	0.25	1
Fam160a2	0.0441111519284778	0.137194794423085	0.171	0.111	1
Tmem179b	0.0442949074648643	0.163881193705255	0.659	0.693	1
Zc3h4	0.0444360289271457	0.140740444485084	0.39	0.316	1
Mrm3	0.0444747711616189	0.0831616163330159	0.11	0.06	1
Larp4	0.0444773783109647	-0.0403396684084312	0.293	0.415	1
Frmd6	0.0444783039633916	0.0732135937417362	0.122	0.07	1
Pgm3	0.0444797358868492	-0.0350250631423882	0.079	0.149	1
Dvl2	0.044564615601194	0.0762008489488433	0.159	0.098	1
Atad1	0.0446179635376512	-0.0231440194483198	0.317	0.446	1
Churc1	0.0446425063669393	-0.20251205837943	0.585	0.687	1
Cyb5r3	0.0448084222729434	0.187357499122233	0.354	0.285	1
Brwd3	0.0449315248901513	-0.0550433332305781	0.122	0.199	1
Cenpt	0.0450125077024805	0.10292043028881	0.159	0.101	1
Rpain	0.0450193281251534	-0.0588999765148258	0.201	0.304	1
Tapbpl	0.045046381529418	0.161240081226331	0.652	0.63	1
Usp39	0.0451035033486977	-0.0765450121400049	0.341	0.449	1
Fig4	0.0451757575639683	-0.0295025243549442	0.079	0.146	1
Tmem87b	0.0451900771533567	-0.0654131029727051	0.073	0.136	1
Mzt1	0.0451952796397409	0.150467447193551	0.366	0.307	1
Llph	0.0452416656202035	-0.185058044938908	0.75	0.835	1
Psme3	0.0452962390382361	-0.107071553712425	0.445	0.547	1
Smim15	0.0453215794210906	-0.115209247993968	0.512	0.655	1
A430088P11Rik	0.0453355145511223	0.0593729784587612	0.128	0.073	1
Gprasp1	0.0453724124950886	-0.0493710566066739	0.055	0.114	1
Cct4	0.0453846470372529	-0.115270564252898	0.726	0.867	1
Eif2s1	0.0456375862256199	-0.117374794070672	0.64	0.759	1
Gem	0.0456544763901117	-0.0896978243723589	0.287	0.367	1
Tmem101	0.0457531814610816	-0.0459207957807861	0.11	0.184	1
Zfp771	0.0458161065023359	-0.0445620598024021	0.104	0.174	1
Vrk1	0.0459209089364868	0.174426561129495	0.433	0.377	1
Exosc8	0.0459685475123918	-0.165083550160235	0.689	0.801	1
Ecpas	0.0459900924060231	0.153217711282636	0.39	0.329	1
Gtf3c5	0.0461412499967364	0.108765620664809	0.152	0.095	1
Eef1d	0.046200268106312	-0.121163952818729	0.866	0.946	1
Cyld	0.046241101240533	0.176069651825253	0.707	0.699	1
Ccpg1	0.0462826727299435	0.196463638342073	0.329	0.272	1
Atpif1	0.0462996260099803	-0.148674296593025	0.732	0.845	1
Asna1	0.0463085664454153	-0.12047383313718	0.335	0.421	1
Mrps22	0.0463779388506697	-0.0941267125668139	0.213	0.291	1
Slc22a15	0.0463876481143502	0.0540047890347738	0.146	0.085	1
Gabbr1	0.0464145678014216	0.2020075141078	0.183	0.127	1
1110008P14Rik	0.0464244826188052	-0.124272186724223	0.591	0.693	1
Aamp	0.0465205915926473	0.176032641760438	0.652	0.652	1
Map3k4	0.0466798594466162	0.16120860670646	0.317	0.253	1
Gpr174	0.0466885280185147	-0.0522851515784999	0.451	0.63	1
Stat1	0.0467056262940334	0.258453421308088	0.829	0.864	1
Phka2	0.0467110185127384	0.0911502737540646	0.116	0.066	1
Endog	0.0467621479071723	-0.0394239000403089	0.122	0.199	1
Emc8	0.0468400233943604	-0.0984975697805843	0.409	0.522	1
Med15	0.0468993192951646	0.171145056045476	0.433	0.383	1
Asrgl1	0.047071149781425	-0.0488827087281217	0.421	0.56	1
Ogg1	0.0470790774233151	0.0506017850184069	0.128	0.073	1
Zbtb7a	0.0470952299799976	0.266730219267753	0.61	0.589	1
Relb	0.0471046656024716	-0.0773694032834022	0.213	0.313	1
Vps53	0.0471685250510958	-0.110719158502132	0.311	0.415	1
Morf4l1	0.047186890434402	0.146081548032819	0.927	0.94	1
Idh3b	0.0472264392707633	-0.120747260012953	0.537	0.677	1
Atrip	0.0472688017644856	0.0901330716505334	0.134	0.082	1
Mtrr	0.0472843408125985	-0.0926390390329602	0.073	0.133	1
Calcrl	0.0473106308390403	0.0589561428934049	0.128	0.073	1
Stk19	0.0473145079332372	-0.0538297125052235	0.25	0.358	1
Pts	0.0473779634495705	-0.112657217055789	0.433	0.551	1
Vmp1	0.047485671990681	0.0295697714523986	0.762	0.892	1
Rpl17	0.0474878173848664	0.0986252470749296	1	1	1
Nagpa	0.0475391508223667	-0.0661307335404036	0.14	0.225	1
Trappc6a	0.0475465914531625	-0.0985933618401356	0.36	0.465	1
Nsmce2	0.0475675252002334	0.211689040975743	0.482	0.44	1
Depdc1b	0.047573016230235	0.0624191351037921	0.146	0.089	1
Srsf9	0.047656075498407	-0.112317915392716	0.671	0.763	1
Fgr	0.0476726414572617	-0.102190499953496	0.152	0.231	1
E2f6	0.0476990921458955	-0.0998921542287395	0.091	0.155	1
Mtch1	0.047774072166133	-0.0870679572354901	0.555	0.728	1
Rpl11	0.0479557126721736	-0.11208769652653	0.982	1	1
Wdfy1	0.0480422836209767	0.110496435661482	0.122	0.07	1
Naa10	0.0480927288911724	-0.121659999105284	0.518	0.649	1
Insl6	0.0481189707793785	-0.103071892151376	0.189	0.275	1
Eif2ak1	0.0481397541707441	0.15438663487199	0.366	0.313	1
Rhoh	0.0483261066195578	-0.07661842989297	0.707	0.832	1
Ppid	0.0483520910360262	-0.102837943574376	0.402	0.538	1
Apobec2	0.0483888276514463	-0.118631837084168	0.128	0.206	1
Nol12	0.0485216167422779	-0.0585119222099053	0.421	0.554	1
Eif4ebp1	0.0485287986427799	0.124961095832232	0.201	0.139	1
Ywhaq	0.0486045221907929	-0.121844863508425	0.915	0.921	1
Tpgs2	0.0486867586144393	0.125616674596102	0.274	0.203	1
Gnpnat1	0.0487008280064051	-0.0879364099532643	0.238	0.32	1
Tob1	0.0488555998633688	-0.0822518400113986	0.085	0.152	1
Snrnp25	0.0488857162200882	-0.129624691689875	0.433	0.532	1
Zfand5	0.0490744510489879	0.21486463185478	0.579	0.554	1
Hist1h2ap	0.0492250677413275	0.684348726864273	0.677	0.573	1
Ndufaf6	0.0492410101732902	-0.0452900875396171	0.073	0.136	1
Psmb6	0.0493142607054183	-0.150819947718254	0.799	0.892	1
Rpl14	0.0493427024843534	-0.10126799074641	1	0.997	1
Atg9a	0.0493576153549727	-0.0605670115429131	0.055	0.111	1
Crmp1	0.0496125456510802	0.0756823507087409	0.104	0.057	1
Usp40	0.0497679998943078	0.129063743868569	0.146	0.092	1
Tbc1d4	0.0497990656648188	-0.0162411029542799	0.091	0.165	1
Wdr53	0.0498016739429701	-0.0178208585553683	0.134	0.212	1
Pld3	0.0498448534857677	-0.126574630050789	0.53	0.661	1
Abhd8	0.0500152661089625	0.0999431476608262	0.555	0.491	1
Rnf31	0.0500841319323153	-0.0523989020993892	0.177	0.263	1
Rexo2	0.0501552106640234	-0.134877120008121	0.524	0.677	1
Uchl3	0.0501867875738532	-0.120288264688539	0.494	0.608	1
4930402H24Rik	0.0502157401487483	0.131771659794605	0.14	0.089	1
Pik3cd	0.0503104380641394	0.211031483335751	0.762	0.75	1
Fbxl12	0.050320510880323	0.136243952672433	0.25	0.184	1
Gm42659	0.0503226749257904	0.00270221466947429	0.104	0.177	1
Snx19	0.0504551632232698	-0.0508506987797015	0.067	0.13	1
Zc3h14	0.0504637705308616	0.155642734418998	0.47	0.421	1
Pgm2	0.0504639999648606	-0.0876445955484612	0.177	0.266	1
Abhd16a	0.0504841260189523	0.145760251147607	0.329	0.263	1
Bop1	0.0505675441164728	-0.0388698866670536	0.238	0.345	1
Tsix	0.0506750833214716	0.16396607143442	0.482	0.392	1
Copz1	0.0506887934795929	-0.0640495211574408	0.415	0.525	1
Slc2a1	0.0507835736515033	-0.0337166308237962	0.152	0.234	1
Polr1c	0.050830663429343	-0.0499247104270734	0.244	0.345	1
Fam204a	0.0510639438805697	0.249661921535006	0.494	0.456	1
4931406P16Rik	0.0511055674608635	-0.00649108591749969	0.159	0.247	1
Usp1	0.0512175103603092	0.20395199896032	0.579	0.551	1
Ythdf3	0.0512615722537716	0.0011014938519821	0.25	0.383	1
Slc25a11	0.0513422056505486	-0.0890350619174975	0.518	0.649	1
Ube2z	0.051530038805696	-0.0668542978910801	0.293	0.399	1
Ddx54	0.0516298272527063	-0.0823681062510923	0.476	0.579	1
Evi2a	0.0516693041701008	-0.049376097321479	0.213	0.313	1
Atg12	0.0516792958795182	0.175041389155305	0.451	0.392	1
Vamp5	0.0517711324527752	-0.143405370856831	0.323	0.418	1
Pou2f2	0.0517908327418059	-0.126311971334977	0.378	0.475	1
Etfdh	0.0518509385909749	-0.0553584627798065	0.122	0.196	1
Fam162a	0.0518547378221267	-0.0816335326706991	0.433	0.554	1
Sdcbp	0.0519684706504063	-0.141549271214641	0.695	0.835	1
Yipf3	0.0520576487963519	0.00249223009367538	0.415	0.56	1
Cd3eap	0.0520805910375232	0.0828158326634136	0.177	0.117	1
Abcg1	0.0520825131567556	0.172010569789121	0.317	0.253	1
Tgfb1	0.0520847425212863	0.186001020175135	0.671	0.642	1
Mrpl58	0.0520852206939059	-0.113401665934623	0.689	0.775	1
Twf1	0.0521494475911683	-0.0168670075809185	0.262	0.358	1
Mrps14	0.0522658549147309	-0.125018950433243	0.732	0.829	1
Xrcc5	0.0523306781518908	-0.0724872544669913	0.146	0.222	1
Slc12a6	0.0524817314194483	0.0899567464208497	0.323	0.244	1
Ubash3b	0.0524889074715543	0.33688606251472	0.463	0.411	1
Heatr1	0.0525519662527163	-0.0707659444301036	0.152	0.234	1
Psmb9	0.0527317335339364	-0.102203204681145	0.915	0.943	1
Zfp74	0.0527698114397409	0.101298023742735	0.116	0.066	1
Ints13	0.0528458585055852	-0.0994578390239735	0.232	0.32	1
Lsm1	0.0529225099174903	-0.139029890865075	0.561	0.69	1
Ago1	0.053211588935183	0.116160537905341	0.207	0.146	1
Dnajc9	0.0534740923459679	0.132593301414781	0.793	0.741	1
Ssr4	0.0535599820143406	-0.0997179373814763	0.829	0.911	1
Sfmbt1	0.0535629172324823	0.114821494498902	0.201	0.139	1
Mtmr1	0.0536193812883857	-0.0706165397610568	0.25	0.332	1
Gtf2h4	0.0536619974276007	-0.0621990224418336	0.122	0.196	1
Atxn7l3	0.0537390678680129	-0.0580574206110292	0.348	0.478	1
Nfkbid	0.0540247759282892	0.0147669891929221	0.238	0.329	1
Hdac8	0.054054565357529	-0.0420234870229167	0.067	0.123	1
Scyl2	0.0540642426039854	-0.0223158776325775	0.146	0.225	1
Icam2	0.0541073187132704	0.229206891782236	0.378	0.329	1
Rasa3	0.054172893092501	0.00882574247829271	0.476	0.617	1
Tollip	0.0541818414689938	-0.0589024304489761	0.134	0.215	1
5730455P16Rik	0.054209790343339	0.0467525903769052	0.165	0.101	1
Slc30a7	0.0542486271504868	-0.074875506209016	0.152	0.234	1
Knstrn	0.0542903334824357	-0.125520885676437	0.335	0.437	1
Psmb2	0.0543051313153125	-0.161979720728867	0.799	0.87	1
Orc4	0.0543714958913431	-0.0835459582677325	0.293	0.392	1
Cmtm4	0.0544828158255658	-0.0804556292708495	0.14	0.215	1
Plekha5	0.0545952365625727	-0.0299193921797503	0.165	0.25	1
Slc25a4	0.0546857383323027	-0.109608664333829	0.72	0.766	1
Ascc3	0.0547406402675698	-0.101435362674321	0.335	0.453	1
Tbc1d23	0.0547559830702977	0.0893504349945782	0.177	0.114	1
Hspa5	0.0548043834608696	-0.289362250105055	0.884	0.93	1
Ggh	0.0548190070406097	-0.0736327621442189	0.268	0.361	1
Cd22	0.0549459743284542	-0.0654105760600344	0.061	0.117	1
Shld2	0.0550651182951186	-0.0507508364965249	0.055	0.111	1
Unc119b	0.0550945654399027	-0.0994214339689277	0.372	0.475	1
Sumo2	0.0551837923633195	-0.125418969567931	0.97	0.968	1
Tbc1d15	0.055200838431132	-0.0945217624590967	0.262	0.367	1
Sms	0.055434977128347	0.210461483263573	0.713	0.725	1
Mpzl3	0.0556302073492881	-0.0522374318589377	0.061	0.117	1
Rpl10	0.0557178351256993	-0.121009967420291	0.988	0.987	1
Shld3	0.0558127511808346	0.0803103222327837	0.104	0.057	1
Nkg7	0.0558582471262362	-0.12150220333046	0.933	0.902	1
Edem2	0.05602388522524	-0.0904707736699767	0.287	0.377	1
Paqr4	0.0561162352120018	0.149084422244167	0.305	0.244	1
Rbm12b1	0.0561305735321773	-0.00451204713545189	0.049	0.101	1
Lats1	0.0562039468720654	-0.049817904154265	0.146	0.228	1
Faim	0.0562393358860733	0.13104408921831	0.5	0.453	1
Rps6ka1	0.0562527403812079	-0.0697661318704215	0.506	0.649	1
Acot7	0.0562893171279985	-0.145070649997774	0.512	0.611	1
Dnttip2	0.0564731845065595	0.184066980473182	0.53	0.519	1
Nudt16l1	0.0566112954062758	-0.0501186352700923	0.299	0.402	1
Cxcr6	0.0566462906415364	-0.114586163329687	0.543	0.649	1
Gtf2a2	0.0567048435667935	0.130017853738335	0.567	0.525	1
Adap1	0.0568068098799318	-0.120970323761173	0.28	0.348	1
Rack1	0.0568822548752249	-0.0730224129741837	1	0.997	1
Capza2	0.0569153094261847	-0.133045515611702	0.817	0.867	1
Dcps	0.0569815774091675	-0.0800296814087146	0.409	0.551	1
Trim41	0.0571282912554997	-0.0390902905140048	0.128	0.206	1
Cd27	0.0571370151072408	-0.0978031776313979	0.744	0.81	1
Ppt2	0.0571755078468537	0.121859943127667	0.128	0.079	1
Gm44175	0.0572120588737626	-0.0462633420584996	0.104	0.177	1
Padi2	0.0572305455047275	-0.0470864555047592	0.268	0.364	1
G6pc3	0.0573519856451948	0.0909904914874426	0.11	0.063	1
Hivep2	0.0574355371091278	-0.0201601647986341	0.518	0.652	1
Rab6a	0.0575208496075713	-0.0243898921392489	0.341	0.453	1
Slc12a9	0.0575754608331139	-0.0715722667443884	0.067	0.123	1
Slc39a3	0.0575916679996487	0.124709207565355	0.189	0.13	1
Srm	0.057596428423962	-0.121764496367026	0.159	0.234	1
Nup205	0.0576297345477588	-0.07315113382749	0.226	0.307	1
Atf6	0.0578620902308331	-0.0718159342128746	0.256	0.364	1
Mturn	0.058017811830177	0.0440130962525262	0.104	0.057	1
Cyfip1	0.0580500497992118	0.168269116992725	0.226	0.168	1
Zfp282	0.0580811607677786	0.0496980190448106	0.134	0.079	1
Ppp1r15a	0.0580992358823308	0.14349979427681	0.177	0.117	1
Wdr95	0.058184459851699	-0.0599028846393783	0.244	0.361	1
Lpar6	0.0581922969044559	0.153016571323366	0.165	0.111	1
Sar1b	0.0584810713455121	-0.0671788564207076	0.512	0.636	1
Tmem140	0.0585642091710619	0.101375398695941	0.165	0.108	1
Haus8	0.058966268236179	-0.0549616195205314	0.256	0.354	1
Lrrfip2	0.0589729867674717	0.149945568935287	0.311	0.253	1
Pex3	0.0591227356415813	0.13556044237087	0.22	0.158	1
Crlf3	0.0594002008689088	-0.128093466127577	0.659	0.766	1
Colgalt1	0.059416532721537	-0.0176456677762745	0.201	0.297	1
Med13	0.0596469326896298	-0.0667470129124376	0.378	0.509	1
Maf1	0.0596469572089934	0.15135695763729	0.488	0.453	1
Nudt14	0.0598941077733891	-0.0613249167354799	0.134	0.206	1
Zfp62	0.0599081227160504	0.211358925881631	0.335	0.282	1
4930581F22Rik	0.0599640026475487	0.237257447118094	0.341	0.297	1
Id3	0.059992219279703	-0.224735543819326	0.073	0.127	1
Ebna1bp2	0.0600555680551128	-0.104522566860069	0.549	0.661	1
Pabpc4	0.0600736828097488	0.0770959304238706	0.287	0.215	1
Igf2bp3	0.0602360006202143	-0.0876247338988572	0.073	0.13	1
Pcgf2	0.0606052916381754	0.0925023575262531	0.104	0.06	1
[truncated: 6,146 more rows]
